# Supplementary material for: Genomic Epidemiology of SARS-CoV-2 in Urban Settings in Senegal
Source: Viruses. 2023 May 24;15(6):1233. doi: 10.3390/v15061233 (PMC10302768; doi:10.3390/v15061233)
Supplement: Supplementary file 1 [file viruses-15-01233-s001.zip]

Archive with 4 entries (4 files):
- Supplementary data S1.xlsx
- Supplementary data S2.xlsx
- Supplementary data S3.xlsx
- Supplementary data S4.ods
