# Supplementary material for: Genomic Epidemiology of SARS-CoV-2 in Urban Settings in Senegal
Source: Viruses. 2023 May 24;15(6):1233. doi: 10.3390/v15061233 (PMC10302768; doi:10.3390/v15061233)
Supplement: Supplementary file 1 [file viruses-15-01233-s001.zip › Supplementary data S1.xlsx]

## Sheet: Feuil1
Supplementary Data 1
	Virus name	Accession ID	Collection date	Location	Host	Additional location information	Sampling strategy	Gender	Patient age	Patient status	Last vaccinated	Passage	Specimen	Additional host information	Lineage	Clade	AA Substitutions
1	hCoV-19/Senegal/SN-CHRT-1174/2021	EPI_ISL_13307473	2021-03-01	Africa / Senegal / Dakar	Human			Male	69	unknown		Original		suspected case	B.1.416	G	(N_D377Y,Spike_P809S,NSP3_K1771R,NSP5_G71V,NS3_V256I,Spike_A1020S,N_S187L,NSP3_E746D,NSP12_P323L,Spike_P681H,Spike_D614G,NSP14_P297S,N_D144H)
2	hCoV-19/Senegal/SN-CHRT-1190/2021	EPI_ISL_13307474	2021-03-02	Africa / Senegal / Dakar	Human			Female	21	unknown		Original		suspected case	B.1.525	G	(Spike_H69del,NSP12_P323F,M_I82T,Spike_A67V,N_A12G,NSP3_T1189I,NSP6_G107del,E_L21F,NSP6_S106del,Spike_T274I,Spike_E484K,N_T205I,NSP6_F108del,Spike_Q52R,NSP3_E1271D,Spike_V70del,Spike_D614G,Spike_Y144del,Spike_F888L,Spike_Q677H)
3	hCoV-19/Senegal/SN-CHRT-1196/2021	EPI_ISL_13307475	2021-03-02	Africa / Senegal / Dakar	Human			Male	70	unknown		Original		suspected case	B.1.1.420	GR	(Spike_L18F,NSP6_Q160R,NS3_W149C,M_C33F,N_R203K,N_P13S,N_S197T,N_G204R,NSP3_T820I,NSP12_P323L,NSP12_T85I,Spike_D614G)
4	hCoV-19/Senegal/SN-CHRT-1197/2021	EPI_ISL_13307476	2021-03-02	Africa / Senegal / Dakar	Human			Male	unknown	unknown		Original		suspected case	B.1.1.420	GR	(Spike_L18F,NSP6_Q160R,NS3_W149C,NS3_A99T,N_R203K,N_P13S,N_S197T,NSP3_A1872V,N_G204R,NSP3_T820I,NSP12_P323L,NSP12_T85I,NSP16_P215S,Spike_D614G,NS7b_I2N,Spike_Q677H)
5	hCoV-19/Senegal/SN-CHRT-1201/2021	EPI_ISL_13307477	2021-03-02	Africa / Senegal / Dakar	Human			Male	53	unknown		Original		suspected case	B.1.525	G	(Spike_H69del,NSP12_P323F,M_I82T,Spike_A67V,N_A12G,NSP3_T1189I,NSP6_G107del,E_L21F,NSP6_S106del,Spike_E484K,N_T205I,NSP6_F108del,Spike_Q52R,Spike_P230L,Spike_V70del,Spike_D614G,Spike_Y144del,Spike_F888L,Spike_Q677H)
6	hCoV-19/Senegal/SN-CHRT-1202/2021	EPI_ISL_13307478	2021-03-03	Africa / Senegal / Dakar	Human			Male	26	unknown		Original		suspected case	B.1.1.420	GR	(Spike_L18F,NSP6_Q160R,NS3_W149C,N_T362I,N_R203K,N_P13S,N_S197T,N_Q83R,N_G204R,NSP3_T820I,Spike_P26S,NSP12_P323L,NSP12_T85I,Spike_D614G,Spike_Q677H)
7	hCoV-19/Senegal/SN-CHRT-1210/2021	EPI_ISL_13307479	2021-03-03	Africa / Senegal / Dakar	Human			Male	60	unknown		Original		suspected case	B.1.1.420	GR	(Spike_L18F,NSP6_Q160R,NS3_W149C,N_R203K,N_P13S,N_S197T,N_G204R,NSP3_T820I,NSP12_P323L,NSP12_T85I,Spike_D614G)
8	hCoV-19/Senegal/SN-CHRT-1212/2021	EPI_ISL_13307480	2021-03-03	Africa / Senegal / Dakar	Human			Female	14	unknown		Original		contact case	B.1.1.420	GR	(NS3_W149C,NS7b_I26L,NS7b_M24C,N_R203K,NS7b_L17C,N_P13S,NS7b_V21F,NSP12_T85I,NS7b_L14stop,NS7b_F19S,Spike_Q677H,Spike_L18F,NSP6_Q160R,NSP2_Y16N,N_S197T,NS7b_L22stop,N_G204R,NSP3_T820I,NSP12_P323L,Spike_T478R,NS7b_I23L,Spike_D614G,NS7b_A15P,NS7b_I27S,NS7b_L18Y)
9	hCoV-19/Senegal/SN-CHRT-1214/2021	EPI_ISL_13307481	2021-03-03	Africa / Senegal / Dakar	Human			Female	51	unknown		Original		suspected case	B.1.1.420	GR	(Spike_L18F,NSP6_Q160R,NS3_W149C,Spike_H49Y,NSP14_T378I,N_R203K,N_P13S,N_S197T,N_K375N,N_G204R,NSP3_T820I,NSP12_P323L,NSP12_T85I,Spike_D614G)
10	hCoV-19/Senegal/SN-EPMB-0151/2021	EPI_ISL_13307482	2021-03-01	Africa / Senegal / Dakar	Human			Male	70	unknown		Original		suspected case	B.1.416	G	(Spike_L452M,Spike_S477N,Spike_L244del,NSP12_S647I,NSP3_K412N,N_S187L,NSP12_P323L,Spike_D614G,Spike_G142S,Spike_A243del,N_D144H)
11	hCoV-19/Senegal/SN-EPMB-0152/2021	EPI_ISL_13307483	2021-03-01	Africa / Senegal / Dakar	Human			Female	30	unknown		Original		suspected case	B.1.1.7	GRY	(Spike_H69del,NS8_Q27stop,NSP3_T183I,Spike_T716I,NSP6_S106del,N_R203K,Spike_A570D,NSP8_Q24R,NSP13_K460R,Spike_N501Y,NS8_W45R,NSP3_I1412T,NS8_R52I,Spike_P681H,Spike_Y144del,NSP3_T749A,NSP7_G64R,NSP6_G107del,NSP3_A890D,Spike_D1118H,NSP3_E1252D,NSP6_F108del,NS8_Y73C,NSP10_A71T,N_G204R,Spike_V70del,NSP12_P323L,Spike_D614G,N_D3L,Spike_S982A,N_S235F)
12	hCoV-19/Senegal/SN-EPMB-0153/2021	EPI_ISL_13307484	2021-03-01	Africa / Senegal / Dakar	Human			Female	29	unknown		Original		suspected case	B.1.1.7	GRY	(Spike_H69del,NS8_Q27stop,NSP3_T183I,Spike_T716I,N_R203K,Spike_A570D,NSP8_Q24R,NSP13_K460R,NS8_W45L,Spike_N501Y,NSP3_I1412T,NS8_R52I,Spike_P681H,Spike_Y144del,NSP3_T749A,NSP7_G64R,NSP3_A890D,Spike_D1118H,NSP3_E1252D,NS8_Y73C,NSP10_A71T,N_G204R,Spike_V70del,NSP12_P323L,Spike_D614G,N_D3L,Spike_S982A,N_S235F)
13	hCoV-19/Senegal/SN-EPMB-0155/2021	EPI_ISL_13307485	2021-03-01	Africa / Senegal / Dakar	Human			Male	31	unknown		Original		contact case	B.1.1.7	GRY	(Spike_H69del,NS8_Q27stop,NSP3_T183I,Spike_T716I,NSP6_S106del,N_R203K,NSP8_Q24R,NSP12_K91R,NSP13_K460R,Spike_N501Y,NSP3_I1412T,NS8_R52I,Spike_P681H,Spike_Y144del,NSP3_I1426M,NSP8_A53V,NSP3_T749A,NSP7_G64R,Spike_A570Y,NSP6_G107del,NSP3_A890D,Spike_D1118H,NSP6_F108del,NSP3_E1252D,NS8_Y73C,N_G204R,Spike_V70del,NSP12_P323L,Spike_D614G,N_D3L,Spike_S982A,N_S235F)
14	hCoV-19/Senegal/SN-EPMB-0159/2021	EPI_ISL_13307486	2021-03-02	Africa / Senegal / Dakar	Human			Female	30	unknown		Original		suspected case	B.1.1.420	GR	(Spike_L18F,NSP3_S126L,NSP6_Q160R,NS3_W149C,N_R203K,N_P13S,N_S197T,N_G204R,NSP3_T820I,NSP12_P323L,NSP12_T85I,Spike_D614G)
15	hCoV-19/Senegal/SN-IR1-0024520/2021	EPI_ISL_13307487	2021-03-01	Africa / Senegal / Dakar	Human			Female	34	unknown		Original		outgoing traveler	B.1.1.420	GR	(Spike_L18F,NSP6_Q160R,N_R203K,N_P13S,NSP2_Y16N,N_S197T,N_G204R,NSP3_T820I,NSP12_P323L,NSP12_T85I,Spike_T478R,Spike_D614G,M_G182V,Spike_Q677H)
16	hCoV-19/Senegal/SN-IR1-0024567/2021	EPI_ISL_13307488	2021-03-01	Africa / Senegal / Dakar	Human			Female	27	unknown		Original		outgoing traveler	B.1.1.7	GRY	(Spike_H69del,NS8_Q27stop,NSP3_T183I,NSP3_V245I,Spike_T716I,NSP6_S106del,N_R203K,Spike_A570D,NSP3_I456T,Spike_N501Y,NS8_R52I,Spike_P681H,Spike_Y144del,NSP12_P227L,NSP6_G107del,NSP3_A890D,Spike_D1118H,NSP6_F108del,NS8_Y73C,N_G204R,Spike_V70del,NSP12_P323L,NSP14_P451S,Spike_D614G,N_D3L,N_S235F)
17	hCoV-19/Senegal/SN-IR1-0024613/2021	EPI_ISL_13307489	2021-03-02	Africa / Senegal / Dakar	Human			Female	46	unknown		Original		outgoing traveler	B.1.214.2	G	(NSP6_Y153C,NSP2_A127V,N_A208S,NSP3_P822L,Spike_T716I,NSP15_L119I,N_T205I,NSP3_T771I,NSP12_P323L,NSP4_D217G,Spike_D614G,Spike_Q414K,NS8_R115C,N_D3L,NSP3_T1063I,NSP8_A74V,NSP3_I580V,Spike_N450K)
18	hCoV-19/Senegal/SN-IR1-0024684/2021	EPI_ISL_13307490	2021-03-03	Africa / Senegal / Dakar	Human			Female	30	unknown		Original		outgoing traveler	B.1.214.2	G	(NSP6_Y153C,NSP2_A127V,NSP3_P822L,Spike_T716I,N_T205I,NSP3_T771I,NSP12_P323L,NSP4_D217G,Spike_D614G,Spike_Q414K,NS8_R115C,N_D3L,NSP3_T1063I,NSP8_A74V,NSP12_R583G,NSP2_K219N,NSP3_I580V)
19	hCoV-19/Senegal/SN-IR1-0024767/2021	EPI_ISL_13307491	2021-03-03	Africa / Senegal / Dakar	Human			Female	45	unknown		Original		outgoing traveler	Unassigned	G	(M_I82T,NSP3_A1324S,NSP13_L297F,N_P13S,NSP3_T820I,M_S111A,Spike_D614G,Spike_Q677H)
20	hCoV-19/Senegal/SN-IR1-0024772/2021	EPI_ISL_13307492	2021-03-03	Africa / Senegal / Dakar	Human			Male	49	unknown		Original		incoming traveler	B.1.1.420	GR	(Spike_L18F,NSP6_Q160R,N_R203K,N_P13S,N_S197T,N_G204R,NSP3_T820I,NSP12_P323L,NSP12_T85I,Spike_D614G,Spike_Q675H)
21	hCoV-19/Senegal/SN-IR2-0014026/2021	EPI_ISL_13307493	2021-03-01	Africa / Senegal / Dakar	Human			Male	34	unknown		Original		outgoing traveler	A.27	S	(Spike_L18F,N_A414V,NSP15_A92V,Spike_G1219V,NSP13_P77L,Spike_H655Y,NS3_V50A,NSP2_P106L,NSP6_N82S,Spike_D796Y,NS3_ins258EL,NS3_V259L,Spike_N501Y,N_S202N,NSP4_D217G,NS8_L84S,Spike_L452R,Spike_A243V,Spike_A653V)
22	hCoV-19/Senegal/SN-IR2-0014027/2021	EPI_ISL_13307494	2021-03-01	Africa / Senegal / Dakar	Human			Male	25	unknown		Original		outgoing traveler	B.1	G	(NSP3_P822L,NSP2_N195D,N_S194L,NSP2_P446L,Spike_A27S,NSP3_D1844G,NSP16_H174Y,NS3_T223I,NSP12_P323L,Spike_D614G,NSP3_D164G,NSP6_V84F)
23	hCoV-19/Senegal/SN-IR2-0014160/2021	EPI_ISL_13307495	2021-03-02	Africa / Senegal / Dakar	Human			Male	34	unknown		Original		outgoing traveler	B.1.1.7	GRY	(Spike_H69del,NS8_Q27stop,NSP3_T183I,Spike_T716I,NSP6_S106del,N_R203K,Spike_A570D,NSP8_Q24R,NSP13_K460R,Spike_N501Y,NS8_W45R,NSP2_C477F,NSP3_I1412T,NS8_R52I,Spike_P681H,Spike_Y144del,NSP3_T749A,NSP7_G64R,NSP6_G107del,NSP3_A890D,Spike_D1118H,NSP3_E1252D,NSP6_F108del,NS8_Y73C,NSP10_A71T,N_G204R,Spike_V70del,NSP12_P323L,Spike_D614G,N_D3L,Spike_S982A,N_S235F)
24	hCoV-19/Senegal/SN-IR2-0014242/2021	EPI_ISL_13307496	2021-03-03	Africa / Senegal / Dakar	Human			Male	46	unknown		Original		outgoing traveler	B.1.1.7	GRY	(Spike_H69del,NS8_Q27stop,NSP3_T183I,Spike_T716I,NSP6_S106del,N_R203K,Spike_A570D,Spike_N501Y,NSP3_I1412T,NS8_R52I,Spike_P681H,Spike_Y144del,NSP12_P227L,NSP3_S794L,NSP6_G107del,NSP3_A890D,Spike_D1118H,NSP6_F108del,NS8_Y73C,N_G204R,Spike_V70del,NSP12_P323L,NSP14_P451S,NSP5_K90R,Spike_D614G,N_D3L,Spike_S982A,NSP3_P236T,N_S235F)
25	hCoV-19/Senegal/SN-IR7-001314/2021	EPI_ISL_13307497	2021-03-03	Africa / Senegal / Dakar	Human			Female	42	unknown		Original		incoming traveler	B.1.160	GH	(E_I13J,N_M234I,Spike_S477N,NSP4_M324I,NSP12_A185S,NS3_Q57H,NSP13_E261D,NS8_I121V,NSP12_P323L,NS8_F120S,Spike_D614G,N_A376T,NSP12_V776L,NSP13_K218R)
26	hCoV-19/Senegal/SN-IRGEN-001791/2021	EPI_ISL_13307498	2021-03-01	Africa / Senegal / Dakar	Human			Male	43	unknown		Original		outgoing traveler	B.1.1.420	GR	(Spike_L18F,NSP6_Q160R,NS3_W149C,NSP2_L270F,N_R203K,N_P13S,N_S197T,NSP3_M560I,NS3_Q57H,N_G204R,NSP3_T820I,NSP12_P323L,NSP12_T85I,NSP16_V294I,Spike_D614G,N_S21A)
27	hCoV-19/Senegal/SN-IRLPC-002264/2021	EPI_ISL_13307499	2021-03-03	Africa / Senegal / Dakar	Human			Male	67	unknown		Original		outgoing traveler	B.1	G	(Spike_L18F,NSP6_Q160R,NSP2_E19G,NSP3_A1431V,NSP3_I1192M,NS3_K16N,N_P13S,N_S197T,NSP3_T820I,NS8_A65S,NSP12_P323L,NSP12_T85I,Spike_D614G,Spike_T22I)
28	hCoV-19/Senegal/SN-IRLPC-002324/2021	EPI_ISL_13307500	2021-03-04	Africa / Senegal / Dakar	Human			Female	59	unknown		Original		outgoing traveler	B.1.1.7	GRY	(Spike_H69del,NS8_Q27stop,NSP3_T183I,Spike_T716I,NSP6_S106del,N_R203K,Spike_A570D,NSP8_Q24R,NSP13_A446S,Spike_L229F,NSP13_K460R,Spike_N501Y,NSP3_I1412T,NS8_R52I,Spike_P681H,Spike_Y144del,NSP3_T749A,NSP7_G64R,Spike_D1260Y,NSP6_G107del,NSP3_A890D,Spike_D1118H,NSP6_F108del,NS8_Y73C,N_G204R,Spike_V70del,NSP12_P323L,Spike_D614G,N_D3L,Spike_S982A,N_S235F)
29	hCoV-19/Senegal/SN-MBO-21-002278/2021	EPI_ISL_13307501	2021-03-03	Africa / Senegal / Dakar	Human			Male	52	unknown		Original		confirmed case	B.1.416	G	(N_D377Y,NSP2_T160I,NSP5_G71V,NS8_V32L,NS3_V256I,Spike_A1020S,N_S187L,NSP3_E746D,NSP12_P323L,Spike_P681H,Spike_D614G,NS3_N82S,N_D144H)
30	hCoV-19/Senegal/SN-MBO-21-002361/2021	EPI_ISL_13307502	2021-03-03	Africa / Senegal / Dakar	Human			Male	55	unknown		Original		suspected case	B.1.416	G	(N_P365S,NSP6_P44T,NSP6_S53V,NSP6_M47Y,NSP6_I49Y,NSP6_M52Y,N_S187L,NSP6_A51C,NSP6_I50Y,NSP3_H1274Y,Spike_G142S,Spike_A771S,N_D144H,Spike_L452M,Spike_S477N,NSP15_D91N,NSP3_K412N,NSP6_G277S,NSP6_A46C,NSP12_P323L,Spike_D614G,NSP6_A54C,NSP6_L43F)
31	hCoV-19/Senegal/SN-MBO-21-002362/2021	EPI_ISL_13307503	2021-03-03	Africa / Senegal / Dakar	Human			Male	80	unknown		Original		suspected case	B.1.1.420	GR	(N_R195I,Spike_L18F,NSP6_Q160R,NS3_W149C,N_R203K,N_P13S,NS3_W131C,N_S197T,N_G204R,NSP3_T820I,Spike_D1084N,NSP12_P323L,NSP12_T85I,Spike_D614G)
32	hCoV-19/Senegal/SN-MBO-21-002363/2021	EPI_ISL_13307504	2021-03-03	Africa / Senegal / Dakar	Human			Female	77	unknown		Original		suspected case	B.1.1.420	GR	(N_R195I,Spike_L18F,NSP6_Q160R,NS3_W149C,N_R203K,N_P13S,NS3_W131C,N_S197T,N_G204R,NSP3_T820I,Spike_D1084N,NSP12_P323L,NSP12_T85I,Spike_D614G)
33	hCoV-19/Senegal/SN-MBO-21-002366/2021	EPI_ISL_13307505	2021-03-03	Africa / Senegal / Dakar	Human			Male	50	unknown		Original		suspected case	B.1.1.420	GR	(Spike_L18F,NSP6_Q160R,NS3_W149C,N_R203K,N_P13S,NSP2_Y16N,N_S197T,N_G204R,NS3_T175I,NSP3_T820I,Spike_T430I,NSP12_P323L,NSP12_T85I,Spike_T478R,Spike_D614G,Spike_Q677H)
34	hCoV-19/Senegal/SN-MBO-21-002367/2021	EPI_ISL_13307506	2021-03-03	Africa / Senegal / Dakar	Human			Female	70	unknown		Original		suspected case	B.1.1.420	GR	(Spike_L18F,NSP6_Q160R,NS3_W149C,N_T362I,N_R203K,N_S193I,N_P13S,N_S197T,N_G204R,NSP3_T820I,Spike_P26S,NSP12_P323L,NSP12_T85I,Spike_D614G,Spike_Q677H)
35	hCoV-19/Senegal/SN-MBO-21-002368/2021	EPI_ISL_13307507	2021-03-03	Africa / Senegal / Dakar	Human			Male	69	unknown		Original		suspected case	B.1.1.420	GR	(Spike_L18F,NSP6_Q160R,NS3_W149C,NSP13_G170S,N_R203K,NSP14_V182L,N_P13S,N_S197T,N_G204R,NSP3_T820I,NSP12_P323L,NSP12_T85I,Spike_A684V,Spike_D614G,NSP3_A386V,NSP3_N1438K,NSP13_E261A)
36	hCoV-19/Senegal/SN-MBO-21-002373/2021	EPI_ISL_13307508	2021-03-03	Africa / Senegal / Dakar	Human			Male	47	unknown		Original		suspected case	B.1.1.420	GR	(Spike_L18F,NSP6_Q160R,NS3_W149C,N_R203K,NSP4_H313Y,N_P13S,N_S197T,NSP4_A446V,N_G204R,NSP3_T820I,NSP12_P323L,NSP12_T85I,Spike_D614G)
37	hCoV-19/Senegal/SN-MBO-21-002377/2021	EPI_ISL_13307509	2021-03-03	Africa / Senegal / Dakar	Human			Female	64	unknown		Original		suspected case	B.1.1.420	GR	(NSP3_N1284D,Spike_L18F,NSP6_Q160R,NSP3_T182I,NS3_W149C,N_R203K,N_P13S,N_S197T,N_G204R,NSP3_T820I,NSP12_P323L,NSP12_T85I,Spike_D614G,Spike_Q677H,NSP2_H208Y)
38	hCoV-19/Senegal/SN-MBO-21-002379/2021	EPI_ISL_13307510	2021-03-03	Africa / Senegal / Dakar	Human			Female	50	unknown		Original		suspected case	B.1.1.7	GRY	(Spike_H69del,NS8_Q27stop,NSP3_T183I,Spike_T716I,NSP6_S106del,N_R203K,Spike_A570D,NSP8_Q24R,NSP13_K460R,Spike_N501Y,NSP3_I1412T,NS8_R52I,Spike_P681H,Spike_Y144del,NSP3_T749A,NS6_S41F,NSP7_G64R,NSP6_G107del,NSP3_A890D,Spike_D1118H,NSP6_F108del,NS8_Y73C,N_G204R,Spike_V70del,NSP12_P323L,Spike_D614G,N_D3L,Spike_S982A,NSP3_A146V,N_S235F)
39	hCoV-19/Senegal/SN-MBO-21-2329/2021	EPI_ISL_13307511	2021-03-01	Africa / Senegal / Dakar	Human			Female	60	unknown		Original		suspected case	B.1.1.420	GR	(Spike_L18F,NSP6_Q160R,NSP3_T182I,NS3_W149C,Spike_D936Y,N_R203K,N_P13S,N_S197T,N_G204R,NSP3_T820I,NSP14_S357I,NSP12_P323L,NSP12_T85I,Spike_D614G,Spike_Q677H)
40	hCoV-19/Senegal/SN-MBO-21-2330/2021	EPI_ISL_13307512	2021-03-01	Africa / Senegal / Dakar	Human			Male	70	unknown		Original		suspected case	B.1.1.420	GR	(Spike_L18F,NSP6_Q160R,NSP3_T182I,NS3_W149C,Spike_D936Y,N_R203K,N_P13S,N_S197T,N_G204R,NSP3_T820I,NSP14_S357I,NSP12_P323L,NSP12_T85I,Spike_D614G,NSP16_A226S,Spike_Q677H)
41	hCoV-19/Senegal/SN-MBO-21-2335/2021	EPI_ISL_13307513	2021-03-01	Africa / Senegal / Dakar	Human			Male	60	unknown		Original		suspected case	B.1	GH	(NSP3_T1198I,NSP6_M52I,NSP13_G433S,N_Q70R,NS3_S216P,NSP3_F918L,Spike_S477N,NS3_T14I,NS3_Q57H,N_S187L,NSP3_L1244F,NSP12_P323L,Spike_D614G,NSP3_S1437F,Spike_V1228L,Spike_Q675H)
42	hCoV-19/Senegal/SN-MBO-21-2337/2021	EPI_ISL_13307514	2021-03-01	Africa / Senegal / Dakar	Human			Male	71	unknown		Original		suspected case	B.1.1.420	GR	(Spike_G769V,Spike_L18F,NSP6_Q160R,NS3_W149C,N_R203K,N_P13S,N_S197T,N_G204R,NSP3_T820I,NSP14_D345G,NSP12_P323L,NSP12_T85I,Spike_D614G)
43	hCoV-19/Senegal/SN-MBO-21-2338/2021	EPI_ISL_13307515	2021-03-01	Africa / Senegal / Dakar	Human			Male	48	unknown		Original		suspected case	B.1.1.420	GR	(Spike_L18F,NSP6_Q160R,NS3_W149C,NS3_A54S,N_R203K,N_P13S,N_S197T,NSP4_T495I,N_G204R,NSP3_T820I,NSP12_P323L,NSP12_T85I,Spike_D614G,Spike_Q613H)
44	hCoV-19/Senegal/SN-MBO-21-2339/2021	EPI_ISL_13307516	2021-03-01	Africa / Senegal / Dakar	Human			Male	51	unknown		Original		suspected case	B.1.1.7	GRY	(Spike_H69del,NS8_Q27stop,NSP3_T183I,Spike_T716I,NSP6_S106del,N_R203K,Spike_A570D,NSP8_Q24R,NSP13_A446S,NSP13_K460R,Spike_N501Y,NSP3_I1412T,NS8_R52I,Spike_P681H,Spike_Y144del,NSP3_T749A,NSP7_G64R,Spike_D1260Y,NSP6_G107del,NSP3_A890D,Spike_D1118H,NSP6_F108del,NS8_Y73C,N_G204R,Spike_V70del,NSP12_P323L,Spike_D614G,N_D3L,Spike_S982A,N_S235F)
45	hCoV-19/Senegal/SN-MBO-21-2342/2021	EPI_ISL_13307517	2021-03-01	Africa / Senegal / Dakar	Human			Male	85	unknown		Original		suspected case	B.1	GH	(NSP3_T1198I,NSP6_M52I,NSP13_G433S,N_Q70R,NS3_S216P,NSP3_F918L,Spike_S477N,NS3_T14I,NS3_Q57H,N_S187L,NSP3_L1244F,NSP12_P323L,Spike_D614G,NSP3_S1437F,Spike_V1228L,Spike_Q675H)
46	hCoV-19/Senegal/SN-MBO-21-2348/2021	EPI_ISL_13307518	2021-03-02	Africa / Senegal / Dakar	Human			Male	63	unknown		Original		suspected case	B.1.1.420	GR	(Spike_L18F,NSP6_Q160R,NS3_W149C,N_R203K,N_P13S,N_S197T,NSP14_A308S,N_G204R,NSP3_T820I,NSP12_P323L,NSP12_T85I,Spike_D614G)
47	hCoV-19/Senegal/SN-MBO-21-2349/2021	EPI_ISL_13307519	2021-03-02	Africa / Senegal / Dakar	Human			Female	84	unknown		Original		suspected case	B.1.1.420	GR	(Spike_L18F,N_D128Y,NSP6_Q160R,NSP3_K837N,NS3_W149C,N_R203K,N_P13S,N_S197T,N_G204R,NSP3_T820I,NS7a_S36P,NSP10_G121S,NSP12_P323L,NSP12_T85I,Spike_D614G)
48	hCoV-19/Senegal/SN-MBO-21-2350/2021	EPI_ISL_13307520	2021-03-02	Africa / Senegal / Dakar	Human			Male	83	unknown		Original		suspected case	B.1.1.420	GR	(Spike_L18F,N_D128Y,NSP6_Q160R,NSP3_K837N,NS3_W149C,N_R203K,N_P13S,N_S197T,N_G204R,NSP3_T820I,NS7a_S36P,NSP10_G121S,NSP12_P323L,NSP12_T85I,Spike_D614G)
49	hCoV-19/Senegal/SN-MBO-21-2353/2021	EPI_ISL_13307521	2021-03-02	Africa / Senegal / Dakar	Human			Female	60	unknown		Original		suspected case	B.1.1.420	GR	(Spike_L18F,NSP6_Q160R,NS3_W149C,NSP3_T1002I,N_R203K,N_P13S,NS3_T89I,N_S197T,N_G204R,NSP3_T820I,NSP12_P323L,NSP12_T85I,Spike_D614G)
50	hCoV-19/Senegal/SN-MBO-21-2355/2021	EPI_ISL_13307522	2021-03-02	Africa / Senegal / Dakar	Human			Female	34	unknown		Original		suspected case	B.1.1.420	GR	(Spike_L18F,NSP6_Q160R,NS3_W149C,N_R203K,NS8_A65V,N_P13S,N_S197T,NSP3_V1243F,N_G204R,NSP3_T820I,NSP16_G213N,Spike_P26S,NSP12_P323L,NSP12_T85I,Spike_D614G,Spike_Q677H)
51	hCoV-19/Senegal/SN-THI-21-0994/2021	EPI_ISL_13307523	2021-03-01	Africa / Senegal / Dakar	Human			Male	62	unknown		Original		suspected case	B.1.1.420	GR	(Spike_L18F,NSP6_Q160R,NS3_W149C,N_T362I,NSP3_T1340A,N_R203K,N_P13S,N_S197T,N_G204R,NSP3_T820I,Spike_P26S,NSP3_E869D,NSP12_P323L,NSP12_T85I,Spike_D614G,Spike_Q677H)
52	hCoV-19/Senegal/SN-THI-21-1032/2021	EPI_ISL_13307524	2021-03-01	Africa / Senegal / Dakar	Human			Female	61	unknown		Original		suspected case	B.1.1.420	GR	(Spike_L18F,NSP6_Q160R,NS3_W149C,NSP8_T148I,N_R203K,N_P13S,N_S197T,N_G204R,NSP3_Y103F,NSP3_T820I,NSP12_P323L,NSP12_T85I,Spike_D614G,NSP2_V447F)
53	hCoV-19/Senegal/SN-THI-21-1048/2021	EPI_ISL_13307525	2021-03-01	Africa / Senegal / Dakar	Human			Male	71	unknown		Original		suspected case	B.1.1.420	GR	(Spike_L18F,NSP6_Q160R,NS3_W149C,N_R203K,N_P13S,N_S197T,N_G204R,NSP3_T820I,NSP12_P323L,NSP12_T85I,Spike_D614G)
54	hCoV-19/Senegal/SN-THI-21-1075/2021	EPI_ISL_13307526	2021-03-02	Africa / Senegal / Dakar	Human			Male	31	unknown		Original		confirmed case	B.1.1.7	GRY	(Spike_H69del,NSP10_D91G,NS8_Q27stop,NSP3_T183I,Spike_T716I,NSP6_S106del,N_R203K,Spike_A570D,NSP8_Q24R,NSP13_K460R,Spike_N501Y,NSP3_I1412T,NS8_R52I,Spike_P681H,Spike_Y144del,NSP3_T749A,NSP7_G64R,NSP6_G107del,NSP3_A890D,NSP14_M62I,Spike_D1118H,NSP6_F108del,NS8_Y73C,N_G204R,Spike_V70del,NSP2_T634I,NSP12_P323L,Spike_D614G,N_D3L,Spike_S982A,N_S235F)
55	hCoV-19/Senegal/SN-THI-21-1076/2021	EPI_ISL_13307527	2021-03-02	Africa / Senegal / Dakar	Human			Male	69	unknown		Original		confirmed case	B.1.1.420	GR	(Spike_L18F,NSP6_Q160R,NSP3_T182I,NSP8_K61R,NS3_W149C,N_R203K,N_P13S,N_S197T,N_G204R,NSP3_T820I,NSP12_P323L,NSP12_T85I,Spike_D614G,NSP3_T970M,Spike_Q677H,N_Q418H)
56	hCoV-19/Senegal/SN-THI-21-1082/2021	EPI_ISL_13307528	2021-03-02	Africa / Senegal / Dakar	Human			Male	48	unknown		Original		suspected case	B.1.416	G	(Spike_G769V,N_D377Y,NSP2_A26V,NSP5_G71V,NS3_V256I,Spike_A1020S,N_S187L,NSP3_E746D,NSP12_P323L,Spike_P681H,Spike_D614G,NSP14_P297S,N_D144H)
57	hCoV-19/Senegal/SN-THI-21-1084/2021	EPI_ISL_13307529	2021-03-02	Africa / Senegal / Dakar	Human			Male	39	unknown		Original		suspected case	B.1.1.420	GR	(Spike_L18F,NSP6_Q160R,NS3_W149C,Spike_H49Y,N_R203K,N_P13S,N_S197T,E_E8D,N_G204R,NSP3_T820I,NS3_K67N,NSP12_P323L,NSP12_T85I,Spike_D614G)
58	hCoV-19/Senegal/SN-THI-KHO-0634/2021	EPI_ISL_13307530	2021-03-03	Africa / Senegal / Dakar	Human			Male	unknown	unknown		Original		confirmed case	B.1.1.420	GR	(Spike_L18F,NSP6_Q160R,NSP3_T182I,NS3_W149C,N_R203K,N_P13S,N_S197T,N_G204R,NSP3_T820I,NSP12_A311S,NSP12_P323L,NSP12_T85I,NSP2_I77V,Spike_D614G,Spike_Q677H)
59	hCoV-19/Senegal/SN-THI-KHO/2021	EPI_ISL_13307531	2021-03-02	Africa / Senegal / Dakar	Human			Female	65	unknown		Original		contact case	B.1	G	(Spike_L18F,NSP6_Q160R,NS3_W149C,N_P13S,N_S197T,NSP3_T820I,NSP12_P323L,NSP12_T85I,Spike_D614G)
60	hCoV-19/Senegal/SN-THI-KHO-0663/2021	EPI_ISL_13307532	2021-03-03	Africa / Senegal / Dakar	Human			Female	59	unknown		Original		suspected case	B.1.1.7	GRY	(Spike_H69del,NS8_Q27stop,NSP3_T183I,Spike_N1074S,Spike_T716I,NSP6_S106del,N_R203K,Spike_A570D,NSP8_Q24R,N_T379I,NSP13_K460R,Spike_N501Y,NSP3_I1412T,NS8_R52I,Spike_P681H,Spike_Y144del,NSP3_T749A,NSP7_G64R,NSP6_G107del,NSP3_A890D,Spike_D1118H,NSP6_F108del,NS8_Y73C,N_G204R,Spike_V70del,NSP12_P323L,Spike_D614G,N_D3L,Spike_S982A,N_S235F)
61	hCoV-19/Senegal/SN-THI-KHO-0665/2021	EPI_ISL_13307533	2021-03-03	Africa / Senegal / Dakar	Human			Male	11	unknown		Original		contact case	B.1.1.7	GRY	(Spike_H69del,NS8_Q27stop,NSP3_T183I,Spike_N1074S,Spike_T716I,NSP6_S106del,N_R203K,Spike_A570D,NSP8_Q24R,N_T379I,NSP13_K460R,Spike_N501Y,NSP3_I1412T,NS8_R52I,Spike_P681H,Spike_Y144del,NSP3_T749A,NSP7_G64R,NSP6_G107del,NSP3_A890D,Spike_D1118H,NSP6_F108del,NS8_Y73C,N_G204R,Spike_V70del,NSP12_P323L,Spike_D614G,N_D3L,Spike_S982A,N_S235F)
62	hCoV-19/Senegal/SN-THI-POP-6388/2021	EPI_ISL_13307534	2021-03-02	Africa / Senegal / Dakar	Human			Male	38	unknown		Original		contact case	B.1.1.420	GR	(Spike_L18F,NSP6_Q160R,NS3_W149C,N_R203K,N_P13S,N_S197T,N_G204R,NSP3_T820I,NSP12_P323L,NSP12_T85I,Spike_D614G)
63	hCoV-19/Senegal/SN-THI-POP-6397/2021	EPI_ISL_13307535	2021-03-02	Africa / Senegal / Dakar	Human			Female	31	unknown		Original		contact case	B.1.1.420	GR	(Spike_L18F,NSP6_Q160R,NS3_W149C,N_R203K,N_P13S,N_S197T,N_G204R,NSP3_T820I,NSP12_P323L,NSP12_T85I,Spike_D614G)
64	hCoV-19/Senegal/SN-THI-POP-6399/2021	EPI_ISL_13307536	2021-03-02	Africa / Senegal / Dakar	Human			Female	46	unknown		Original		contact case	Unassigned	G	(Spike_L18F,NS3_W149C,N_P13S,NSP3_T820I,NSP12_P323L,Spike_D614G,NSP3_F1569L)
65	hCoV-19/Senegal/SN-THI-POP-6403/2021	EPI_ISL_13307537	2021-03-02	Africa / Senegal / Dakar	Human			Male	27	unknown		Original		suspected case	Unassigned	G	(N_D63G,NSP7_G64R,NSP3_T183I,NS7b_T40I,NSP3_A890D,NSP6_G107del,Spike_T716I,NSP6_S106del,Spike_A570D,NSP8_Q24R,Spike_D1118H,NSP6_F108del,Spike_P681H,Spike_D614G,Spike_Y144del,Spike_S982A)
66	hCoV-19/Senegal/SN-THI-THD-0293/2021	EPI_ISL_13307538	2021-03-02	Africa / Senegal / Dakar	Human			Male	75	unknown		Original		suspected case	B.1.1.420	GR	(Spike_L18F,NSP6_Q160R,NS3_W149C,N_R203K,N_P13S,NSP2_Y16N,Spike_L216F,N_S197T,N_G204R,NSP3_T820I,NSP3_I750T,NSP12_P323L,NSP12_T85I,Spike_T478R,Spike_D614G,Spike_Q677H)
67	hCoV-19/Senegal/SN-THI-TIV-3124/2021	EPI_ISL_13307539	2021-03-01	Africa / Senegal / Dakar	Human			Female	33	unknown		Original		suspected case	B.1.1.420	GR	(NSP2_L550F,Spike_L18F,NSP6_Q160R,NS3_W149C,N_R203K,N_P13S,NS3_W131C,N_S197T,N_G204R,NSP3_T820I,NSP12_P323L,NSP12_T85I,Spike_D614G)
68	hCoV-19/Senegal/SN-THI-TIV-3137/2021	EPI_ISL_13307541	2021-03-01	Africa / Senegal / Dakar	Human			Female	9	unknown		Original		contact case	B.1.1.7	GRY	(Spike_H69del,NS8_Q27stop,NSP3_D622N,NSP3_T183I,Spike_T716I,NSP6_S106del,N_R203K,Spike_A570D,NSP8_Q24R,NS3_P104S,NSP2_L400F,NSP13_K460R,Spike_N501Y,NSP3_I1412T,NS8_R52I,Spike_P681H,Spike_Y144del,NSP3_T749A,NSP7_G64R,Spike_R1185L,NSP6_G107del,NSP3_A890D,Spike_D1118H,NSP6_F108del,NS8_Y73C,N_G204R,Spike_V70del,NSP2_T634I,NSP5_A193T,NSP12_P323L,Spike_D614G,N_D3L,Spike_S982A,N_S235F)
69	hCoV-19/Senegal/SN-THI-TIV-3138/2021	EPI_ISL_13307542	2021-03-01	Africa / Senegal / Dakar	Human			Male	44	unknown		Original		suspected case	B.1.1.7	GRY	(Spike_H69del,NS8_Q27stop,NSP3_T183I,Spike_T716I,NSP6_S106del,N_R203K,Spike_A570D,NSP8_Q24R,NSP13_K460R,Spike_N501Y,NSP3_I1412T,NS8_R52I,Spike_P681H,Spike_Y144del,NSP3_T749A,NSP7_G64R,NSP6_G107del,NSP3_A890D,Spike_D1118H,NSP6_F108del,NS8_Y73C,N_G204R,Spike_V70del,NSP2_T634I,NSP5_M17I,NSP12_P323L,Spike_D614G,N_D3L,Spike_S982A,N_S235F)
70	hCoV-19/Senegal/SN-THI-TIV-3142/2021	EPI_ISL_13307543	2021-03-01	Africa / Senegal / Dakar	Human			Male	62	unknown		Original		contact case	B.1.1.420	GR	(Spike_L18F,NSP6_Q160R,NS3_W149C,N_R203K,N_P13S,N_S197T,N_G204R,NSP3_T820I,NSP12_P323L,NSP12_T85I,Spike_D614G,Spike_Q677H)
71	hCoV-19/Senegal/SN-THI-TIV-3143/2021	EPI_ISL_13307544	2021-03-01	Africa / Senegal / Dakar	Human			Male	52	unknown		Original		contact case	B.1.1.420	GR	(Spike_L18F,NSP6_Q160R,NS3_W149C,Spike_G1219V,N_R203K,N_P13S,N_S197T,N_G204R,NSP3_T820I,NSP12_P323L,NSP12_T85I,Spike_D614G,Spike_Q677H)
72	hCoV-19/Senegal/SN-THI-TIV-3151/2021	EPI_ISL_13307545	2021-03-01	Africa / Senegal / Dakar	Human			Female	70	unknown		Original		suspected case	B.1.1.420	GR	(Spike_L18F,NSP6_Q160R,NS3_W149C,N_R203K,N_P13S,N_S197T,N_G204R,NSP3_T820I,NSP15_V320L,NSP12_P323L,NSP12_T85I,Spike_D614G,NSP2_T569A)
73	hCoV-19/Senegal/SN-THI-TIV-3155/2021	EPI_ISL_13307546	2021-03-01	Africa / Senegal / Dakar	Human			Male	54	unknown		Original		contact case	B.1.1.420	GR	(Spike_L18F,NSP6_Q160R,NS3_W149C,N_R203K,N_P13S,N_S197T,N_G204R,NSP3_K384N,NSP3_T820I,NSP8_A27V,NSP12_P323L,NSP12_T85I,Spike_D614G)
74	hCoV-19/Senegal/SN-THI-TIV-3156/2021	EPI_ISL_13307547	2021-03-01	Africa / Senegal / Dakar	Human			Male	65	unknown		Original		confirmed case	B.1.1.420	GR	(Spike_L18F,N_D377Y,NSP6_Q160R,NSP1_T170I,N_P13S,N_S197T,N_G204R,NSP3_T820I,NSP15_V320L,NSP12_P323L,NSP12_T85I,Spike_D614G,NSP2_T569A)
75	hCoV-19/Senegal/SN-THI-TIV-3165/2021	EPI_ISL_13307548	2021-03-03	Africa / Senegal / Dakar	Human			Male	31	unknown		Original		suspected case	B.1.1.420	GR	(Spike_L18F,NSP6_Q160R,NS3_W149C,NS7a_R89T,N_R203K,N_P13S,N_S197T,NSP13_A598S,N_G204R,NSP3_T820I,NSP2_K112N,NSP12_P323L,NSP12_T85I,Spike_D614G,NSP14_S255I)
76	hCoV-19/Senegal/SN-THI-TIV-3166/2021	EPI_ISL_13307549	2021-03-03	Africa / Senegal / Dakar	Human			Female	76	unknown		Original		suspected case	Unassigned	G	(Spike_L18F,Spike_A67S,NSP6_Q160R,NSP14_R289H,N_P13S,NSP3_T820I,NSP12_P323L,NSP12_T85I,NSP15_D282G,NSP16_P251L,NSP3_K1804N)
77	hCoV-19/Senegal/SN-THI-TIV-3167/2021	EPI_ISL_13307550	2021-03-03	Africa / Senegal / Dakar	Human			Female	54	unknown		Original		suspected case	B.1	GR	(Spike_L18F,NSP6_Q160R,NSP1_T170I,N_P13S,N_S197T,N_G204R,NSP3_T820I,NSP15_V320L,NSP12_P323L,NSP12_T85I,Spike_D614G)
78	hCoV-19/Senegal/SN-THI-TIV-3171/2021	EPI_ISL_13307551	2021-03-03	Africa / Senegal / Dakar	Human			Female	64	unknown		Original		suspected case	B.1.1.7	GRY	(Spike_H69del,NS8_Q27stop,NSP3_T183I,Spike_T716I,NSP6_S106del,N_R203K,Spike_A570D,NSP8_Q24R,NSP13_K460R,Spike_N501Y,NSP3_I1412T,NS8_R52I,Spike_P681H,Spike_Y144del,NSP3_T749A,NSP7_G64R,Spike_E554Q,NS7b_S31L,NSP6_G107del,NSP3_A890D,Spike_D1118H,NSP6_F108del,NS8_Y73C,N_G204R,Spike_V70del,NSP2_T634I,NSP3_T1830I,NSP12_P323L,Spike_D614G,N_D3L,Spike_S982A,N_S235F)
79	hCoV-19/Senegal/SN-THI-TIV-3173/2021	EPI_ISL_13307552	2021-03-03	Africa / Senegal / Dakar	Human			Male	66	unknown		Original		suspected case	B.1.1.420	GR	(Spike_L18F,NSP4_H470Y,NSP6_Q160R,NS3_W149C,N_R203K,N_P13S,N_S197T,N_G204R,NSP3_T820I,NS3_V256I,NSP12_P323L,NSP12_T85I,Spike_D614G)
80	hCoV-19/Senegal/SN-THI-TIV-3184/2021	EPI_ISL_13307553	2021-03-03	Africa / Senegal / Dakar	Human			Female	36	unknown		Original		suspected case	B.1.1.7	GRY	(Spike_H69del,NS8_Q27stop,NSP3_T183I,Spike_T716I,NSP6_S106del,N_R203K,Spike_A570D,NSP8_Q24R,NSP13_K460R,Spike_N501Y,NSP3_I1412T,NS8_R52I,Spike_P681H,Spike_Y144del,NSP3_T749A,NSP7_G64R,NSP6_G107del,NSP3_A890D,NSP15_R206M,Spike_D1118H,NSP6_F108del,NS8_Y73C,N_G204R,Spike_V70del,NSP2_T634I,NSP5_M17I,NSP12_P323L,Spike_D614G,N_D3L,Spike_S982A,NSP3_T1072I,N_S235F)
81	hCoV-19/Senegal/SN-THI-TIV-3186/2021	EPI_ISL_13307554	2021-03-03	Africa / Senegal / Dakar	Human			Male	23	unknown		Original		contact case	B.1.1.420	GR	(Spike_L18F,NSP6_Q160R,NS3_W149C,N_R203K,N_P13S,N_S197T,NSP8_N192T,N_G204R,NSP3_T820I,NSP14_A435V,NSP12_P323L,NSP12_T85I,Spike_D614G,NSP7_D77N)
82	hCoV-19/Senegal/SN-THI-TIV-3196/2021	EPI_ISL_13307555	2021-03-03	Africa / Senegal / Dakar	Human			Female	49	unknown		Original		suspected case	B.1.1.7	GRY	(Spike_H69del,NS8_Q27stop,NSP3_T183I,Spike_A67V,Spike_T716I,NSP6_S106del,N_R203K,Spike_A570D,NSP8_Q24R,NSP13_K460R,Spike_N501Y,NSP3_I1412T,NS8_R52I,Spike_P681H,Spike_Y144del,NSP3_T749A,NSP7_G64R,NSP6_G107del,NSP3_A890D,Spike_D1118H,NSP3_E1252D,NSP6_F108del,NS8_Y73C,N_G204R,Spike_V70del,Spike_M731I,NSP12_P323L,Spike_D614G,N_D3L,Spike_S982A,N_S235F)
83	hCoV-19/Senegal/SN-THI-TIV-3197/2021	EPI_ISL_13307556	2021-03-03	Africa / Senegal / Dakar	Human			Female	47	unknown		Original		suspected case	B.1.1.7	G	(Spike_H69del,NS8_Q27stop,NSP3_T183I,Spike_T716I,Spike_A570D,NSP8_Q24R,NSP13_K460R,Spike_N501Y,NSP3_I1412T,NS8_R52I,Spike_P681H,Spike_Y144del,NSP3_T749A,NSP7_G64R,NSP3_A890D,Spike_D1118H,NSP3_E1252D,NS8_Y73C,Spike_V70del,NSP12_P323L,Spike_D614G,N_D3L,Spike_S982A,NS3_S171L,N_S235F)
84	hCoV-19/Senegal/SN-THI-TIV-3198/2021	EPI_ISL_13307557	2021-03-03	Africa / Senegal / Dakar	Human			Female	67	unknown		Original		suspected case	B.1.1.420	GR	(Spike_L18F,NSP6_Q160R,NSP3_T182I,NS3_W149C,N_R203K,N_P13S,N_S197T,NSP4_T495I,N_G204R,NSP3_T820I,NS3_V259L,NSP12_P323L,NSP12_T85I,Spike_D614G,Spike_Q677H)
85	hCoV-19/Senegal/SN-THI-TIV-3190/2021	EPI_ISL_13325688	2021-03-03	Africa / Senegal / Dakar	Human			Male	36	unknown		Original		contact case	B.1	G	(Spike_L18F,NSP6_Q160R,N_P13S,N_S197T,NSP3_T820I,NS3_G172V,N_D399N,NSP12_P323L,NSP12_T85I,Spike_D614G,NSP12_E796K)
86	hCoV-19/Senegal/SN-CHRT-1448/2021	EPI_ISL_13710664	2021-04-02	Africa / Senegal / Dakar	Human			Male	63	Symptomatic		Original			Unassigned	G	(NSP3_T749A,Spike_H69del,NSP3_A890D,Spike_D1260Y,Spike_T716I,Spike_A570D,NSP13_A446S,NS8_Y73C,NSP13_K460R,Spike_V70del,NSP12_P323L,Spike_P681H,Spike_D614G,Spike_Y144del,N_D3L)
87	hCoV-19/Senegal/SN-CHRT-1465/2021	EPI_ISL_13710665	2021-04-07	Africa / Senegal / Dakar	Human			Male	60	Symptomatic		Original			B.1.1.420	GR	(Spike_L18F,NSP6_Q160R,NS3_W149C,Spike_H49Y,N_R203K,NSP3_I1672S,N_P13S,N_S197T,N_G204R,NSP3_T820I,NSP3_A465V,NSP12_P323L,NSP12_T85I,Spike_D614G,Spike_S689I)
88	hCoV-19/Senegal/SN-CHRT-1471/2021	EPI_ISL_13710666	2021-04-07	Africa / Senegal / Dakar	Human			Female	78	Symptomatic		Original			B.1.1.7	GRY	(Spike_H69del,NS8_Q27stop,NSP3_T183I,Spike_T716I,NSP6_S106del,N_R203K,Spike_A570D,NSP8_Q24R,N_T379I,NSP13_K460R,NS3_V256I,Spike_N501Y,NSP3_I1412T,NS8_R52I,Spike_P681H,Spike_Y144del,NSP3_T749A,NSP7_G64R,NSP6_G107del,NSP3_A890D,Spike_D1118H,NSP6_F108del,NS8_Y73C,N_G204R,Spike_V70del,NSP12_P323L,Spike_D614G,N_D3L,Spike_S982A,N_S235F)
89	hCoV-19/Senegal/SN-CHRT-1495/2021	EPI_ISL_13710667	2021-04-16	Africa / Senegal / Dakar	Human			Male	73	Symptomatic		Original			B.1	G	(Spike_L18F,NSP6_Q160R,NS3_W149C,N_P13S,NSP2_Y16N,N_S197T,NSP3_T820I,NSP12_P323L,NSP12_T85I,Spike_T478R,Spike_D614G,Spike_Q677H,NSP4_L436J)
90	hCoV-19/Senegal/SN-CTE-CHRT-0369/2021	EPI_ISL_13710668	2021-03-04	Africa / Senegal / Dakar	Human			Male	69	Symptomatic		Original			B.1.1.420	GR	(Spike_L18F,NSP6_Q160R,NS3_W149C,N_R203K,N_P13S,N_S197T,N_G204R,NSP3_T820I,NSP12_P323L,NSP12_T85I,Spike_D614G)
91	hCoV-19/Senegal/SN-DKi26/2021	EPI_ISL_13710669	2021-03-04	Africa / Senegal / Dakar	Human			Female	60	Symptomatic		Original			B.1.1.420	GR	(Spike_L18F,NSP6_Q160R,NS3_W149C,N_R203K,N_P13S,N_S197T,NSP14_A360S,N_G204R,NSP3_T820I,NSP12_P323L,NSP12_T85I,Spike_D614G,N_R191L,Spike_Q677H)
92	hCoV-19/Senegal/SN-DKi-31-001/2021	EPI_ISL_13710670	2021-04-05	Africa / Senegal / Dakar	Human			Male	63	Symptomatic		Original			B.1.1.7	GRY	(Spike_H69del,NS8_Q27stop,NSP3_T183I,Spike_T716I,NSP6_S106del,N_R203K,Spike_A570D,NSP8_Q24R,NSP13_A446S,NSP13_K460R,Spike_N501Y,NSP3_I1412T,NS8_R52I,Spike_P681H,Spike_Y144del,NSP3_T749A,NSP7_G64R,NSP5_L50F,Spike_D1260Y,NSP6_G107del,NSP3_A890D,Spike_D1118H,NSP6_F108del,NS8_Y73C,N_G204R,Spike_V70del,NSP12_P323L,Spike_D614G,N_D3L,Spike_S982A,N_Q418H,N_S235F)
93	hCoV-19/Senegal/SN-DKi32-002/2021	EPI_ISL_13710671	2021-04-12	Africa / Senegal / Dakar	Human			Male	57	Symptomatic		Original			B.1.1.7	GR	(Spike_H69del,NS8_Q27stop,Spike_T716I,Spike_A570D,NSP8_Q24R,NSP13_K460R,NSP3_I1412T,NS8_R52I,Spike_P681H,Spike_Y144del,NS3_I232F,NSP3_T749A,NSP7_G64R,NSP3_A890D,Spike_D1118H,NS8_Y73C,N_G204R,Spike_V70del,NSP12_P323L,NS8_Q72H,Spike_D614G,N_D3L,Spike_S982A,Spike_T76I,N_S235F)
94	hCoV-19/Senegal/SN-DKi-32/2021	EPI_ISL_13710672	2021-04-05	Africa / Senegal / Dakar	Human			Female	35	Symptomatic		Original			B.1.1.7	GRY	(Spike_H69del,NS8_Q27stop,NSP3_T183I,Spike_T716I,NSP6_S106del,N_R203K,Spike_A570D,NSP8_Q24R,NSP13_K460R,Spike_N501Y,NSP3_I1412T,NS8_R52I,Spike_P681H,Spike_Y144del,NS3_I232F,NSP3_T749A,NSP7_G64R,NSP6_G107del,NSP3_A890D,Spike_D1118H,NSP6_F108del,NS8_Y73C,N_G204R,Spike_V70del,NSP12_P323L,NS8_Q72H,Spike_D614G,Spike_L452R,N_D3L,Spike_S982A,N_S235F)
95	hCoV-19/Senegal/SN-DKi33-003/2021	EPI_ISL_13710673	2021-04-12	Africa / Senegal / Dakar	Human			Male	13	Symptomatic		Original			B.1.525	G	(Spike_H69del,NSP12_P323F,M_I82T,Spike_A67V,N_A12G,NSP3_T1189I,NSP6_G107del,E_L21F,NSP6_S106del,Spike_E484K,N_T205I,NSP6_F108del,Spike_Q52R,Spike_V70del,NS3_G172C,Spike_D614G,Spike_Y144del,Spike_F888L,Spike_Q677H)
96	hCoV-19/Senegal/SN-DKi34/2021	EPI_ISL_13710674	2021-04-12	Africa / Senegal / Dakar	Human			Male	42	Symptomatic		Original			Unassigned	GH	(N_A218V,M_I82S,N_Q70R,NS3_S216P,NSP8_T123I,NS3_T14I,Spike_G142D,NSP2_P129L,NS3_Q57H,Spike_D796Y,NSP3_T820I,NSP2_T422A,NSP3_T504P,N_S187L,NSP2_R4C,Spike_P681H,Spike_D614G,Spike_K182R,NSP4_V167L,Spike_C1235F)
97	hCoV-19/Senegal/SN-DKR-DIAM-2548/2021	EPI_ISL_13710675	2021-04-06	Africa / Senegal / Dakar	Human			Male	60	Symptomatic		Original			B.1.525	G	(Spike_H69del,NSP12_P323F,M_I82T,Spike_A67V,N_A12G,NSP3_T1189I,NSP6_G107del,E_L21F,NSP6_S106del,Spike_E484K,N_T205I,NSP6_F108del,Spike_Q52R,NSP6_V190F,Spike_V70del,NS3_G172C,Spike_D614G,Spike_Y144del,Spike_F888L,Spike_Q677H)
98	hCoV-19/Senegal/SN-DKR-DIAM-2564/2021	EPI_ISL_13710676	2021-04-12	Africa / Senegal / Dakar	Human			Male	33	Symptomatic		Original			Unassigned	G	(Spike_L18F,NSP6_Q160R,Spike_H49Y,N_P13S,NSP12_T85I,Spike_D614G)
99	hCoV-19/Senegal/SN-DKR-DIAM-2572/2021	EPI_ISL_13710677	2021-04-14	Africa / Senegal / Dakar	Human			Male	63	Symptomatic		Original			B.1.1.7	GR	(Spike_H69del,NS8_Q27stop,NSP3_T183I,NSP6_S106del,N_R203K,NSP8_Q24R,NSP13_A446S,NSP13_K460R,NSP3_I1412T,NS8_R52I,Spike_Y144del,NSP3_T749A,NSP7_G64R,NSP3_A890D,NSP6_G107del,Spike_D1260Y,Spike_D1118H,NSP6_F108del,NS8_Y73C,N_G204R,Spike_V70del,NSP12_P323L,N_D3L,Spike_S982A,N_S235F)
100	hCoV-19/Senegal/SN-IR1-0028575/2021	EPI_ISL_13710678	2021-04-02	Africa / Senegal / Dakar	Human			Male	27	Symptomatic		Original			B.1.1.7	GRY	(Spike_H69del,Spike_A67S,NS8_Q27stop,NSP3_T183I,Spike_T716I,NSP6_S106del,N_R203K,Spike_A570D,NSP8_Q24R,NSP13_K460R,Spike_N501Y,NSP3_P1228L,NSP3_I1412T,NS8_R52I,Spike_P681H,Spike_Y144del,NSP3_T749A,NSP7_G64R,NSP6_G107del,NSP3_A890D,Spike_D1118H,NSP3_E1252D,NSP6_F108del,NS8_Y73C,NSP4_I383V,N_G204R,Spike_V70del,NSP12_P323L,Spike_D614G,N_D3L,Spike_S982A,N_S235F)
101	hCoV-19/Senegal/SN-IR1-0028785/2021	EPI_ISL_13710679	2021-04-04	Africa / Senegal / Dakar	Human			Female	41	Asymptomatic		Original			Unassigned	G	(NSP3_A1711V,M_I82T,Spike_T95I,NSP6_G107del,NS8_F3Y,NSP6_S106del,Spike_E484K,NSP5_T21I,N_R209del,NS3_M260V,NSP6_F108del,NSP12_T604A,NS3_P258del,NSP3_V1673I,NSP4_A446V,N_A208G,NS3_V259L,NS8_E106stop,NSP12_P323L,Spike_Y144del,Spike_V62G,NSP3_E378V,Spike_D796H)
102	hCoV-19/Senegal/SN-IR1-0029473/2021	EPI_ISL_13710680	2021-04-09	Africa / Senegal / Dakar	Human			Female	54	Asymptomatic		Original			B.1.1.7	GRY	(Spike_H69del,NS8_Q27stop,NSP3_T183I,Spike_T716I,NS8_K68stop,NSP6_S106del,N_R203K,Spike_A570D,NS3_L106F,Spike_N501Y,NSP3_I1412T,NS8_R52I,Spike_P681H,NSP13_M576I,Spike_Y144del,NSP12_P227L,NSP6_G107del,NSP3_A890D,Spike_D1118H,NSP6_F108del,NS8_Y73C,N_G204R,Spike_V70del,NSP12_P323L,NSP14_P451S,Spike_D614G,N_D3L,Spike_S982A,N_S235F)
103	hCoV-19/Senegal/SN-IR1-0029509/2021	EPI_ISL_13710681	2021-04-09	Africa / Senegal / Dakar	Human			Female	24	Asymptomatic		Original			B.1.1.7	GRY	(Spike_H69del,NS8_Q27stop,NSP3_T183I,Spike_T716I,NSP6_S106del,N_R203K,Spike_A570D,NS8_I58del,Spike_N501Y,NSP3_I1412T,NS8_R52I,Spike_P681H,Spike_Y144del,NSP6_G107del,NSP3_A890D,Spike_D1118H,NSP6_F108del,NS8_Y73C,N_G204R,Spike_V70del,NSP12_P323L,Spike_D614G,Spike_P812S,N_D3L,Spike_S982A,Spike_T76I,N_S235F)
104	hCoV-19/Senegal/SN-IR1-0029521/2021	EPI_ISL_13710682	2021-04-09	Africa / Senegal / Dakar	Human			Male	47	Asymptomatic		Original			B.1.1.420	GR	(Spike_L18F,NSP6_Q160R,NS3_W149C,N_R203K,NSP14_V182L,N_P13S,N_S197T,E_V62F,N_G204R,NSP3_T820I,NSP7_N69S,NSP12_P323L,NSP12_T85I,Spike_A684V,Spike_D614G,NSP3_A386V,NSP3_N1438K,NSP13_E261A)
105	hCoV-19/Senegal/SN-IR1-0029525/2021	EPI_ISL_13710683	2021-04-09	Africa / Senegal / Dakar	Human			Male	32	Asymptomatic		Original			B.1.1.7	GRY	(Spike_H69del,NS8_Q27stop,NSP3_T183I,Spike_T716I,NSP6_S106del,N_R203K,Spike_A570D,NSP8_Q24R,NSP13_A446S,NS3_S26L,NSP13_K460R,Spike_N501Y,NSP3_I1412T,NS8_R52I,Spike_P681H,Spike_Y144del,NSP3_T749A,NSP7_G64R,Spike_D1260Y,NSP6_G107del,NSP3_A890D,Spike_D1118H,NSP6_F108del,NS8_Y73C,N_G204R,Spike_V70del,NSP12_P323L,Spike_D614G,N_D3L,Spike_S982A,N_S235F)
106	hCoV-19/Senegal/SN-IR2-0014356/2021	EPI_ISL_13710684	2021-03-04	Africa / Senegal / Dakar	Human			Male	40	Asymptomatic		Original			B.1.1.420	GR	(Spike_L18F,NSP6_Q160R,NS3_W149C,N_T362I,NS3_A72S,N_R203K,N_P13S,N_S197T,N_G204R,NSP3_T820I,NSP3_L1244F,Spike_P26S,NSP12_P323L,NSP12_T85I,Spike_D614G,Spike_Q677H)
107	hCoV-19/Senegal/SN-IR2-0016664/2021	EPI_ISL_13710685	2021-04-02	Africa / Senegal / Dakar	Human			Male	39	Asymptomatic		Original			B.1.1.7	GRY	(Spike_H69del,NS8_Q27stop,NSP3_T183I,NSP4_S481L,Spike_T716I,NSP6_S106del,N_R203K,Spike_A570D,NSP3_G76S,Spike_N501Y,Spike_S939F,NSP3_I1412T,NS8_R52I,Spike_P681H,Spike_Y144del,NSP6_G107del,NSP3_A890D,Spike_D1118H,NSP6_F108del,NS8_Y73C,N_G204R,NSP3_P153L,Spike_V70del,NSP12_P323L,Spike_D614G,NSP2_D23N,N_D3L,Spike_S982A,N_S235F)
108	hCoV-19/Senegal/SN-IR2-0016715/2021	EPI_ISL_13710686	2021-04-02	Africa / Senegal / Dakar	Human			Female	37	Asymptomatic		Original			B.1.1.7	GRY	(Spike_H69del,NS8_Q27stop,NSP3_T183I,Spike_T716I,NSP6_S106del,N_R203K,Spike_A570D,NSP8_Q24R,NSP13_A446S,NSP13_K460R,Spike_N501Y,NSP3_I1412T,NS8_R52I,Spike_P681H,Spike_Y144del,NSP3_T749A,NSP14_P121L,NSP7_G64R,Spike_D1260Y,NSP6_G107del,NSP3_A890D,Spike_D1118H,NSP6_F108del,NS8_Y73C,N_G204R,Spike_V70del,NSP12_P323L,Spike_D614G,N_D3L,Spike_S982A,N_S235F)
109	hCoV-19/Senegal/SN-IR2-0016831/2021	EPI_ISL_13710687	2021-04-05	Africa / Senegal / Dakar	Human			Male	61	Asymptomatic		Original			B.1.1.7	GRY	(Spike_H69del,NS8_Q27stop,NSP3_T183I,Spike_T716I,NSP6_S106del,N_R203K,Spike_A570D,NSP8_Q24R,NSP13_A446S,NSP13_K460R,Spike_N501Y,NSP3_I1412T,NS8_R52I,Spike_P681H,Spike_Y144del,NSP3_T749A,NSP3_L151F,NSP7_G64R,Spike_D1260Y,NSP6_G107del,NSP3_A890D,Spike_D1118H,NSP6_F108del,NS8_Y73C,N_G204R,Spike_V70del,NSP12_P323L,Spike_D614G,N_D3L,Spike_S982A,N_S235F)
110	hCoV-19/Senegal/SN-IR2-0017017/2021	EPI_ISL_13710688	2021-04-08	Africa / Senegal / Dakar	Human			Male	54	Asymptomatic		Original			B.1.525	G	(NSP3_A1527V,Spike_H69del,NSP12_P323F,M_I82T,Spike_A67V,N_A12G,NSP3_T1189I,NSP6_G107del,E_L21F,NSP6_S106del,Spike_E484K,N_T205I,NSP6_F108del,Spike_R246I,Spike_Q52R,Spike_V70del,NSP4_T214I,NS3_G172C,Spike_D614G,Spike_Y144del,Spike_F888L,Spike_Q677H)
111	hCoV-19/Senegal/SN-IR2-0017018/2021	EPI_ISL_13710689	2021-04-08	Africa / Senegal / Dakar	Human			Male	46	Asymptomatic		Original			B.1	G	(NSP6_Q160R,N_P13S,NSP3_I397T,NSP3_T820I,NSP6_I50V,NSP12_P323L,NSP12_T85I,Spike_D614G,NSP2_S138L,NS8_H28Y,Spike_Q677H,NSP3_P402S,NSP4_L436J)
112	hCoV-19/Senegal/SN-IR2-0017214/2021	EPI_ISL_13710690	2021-04-09	Africa / Senegal / Dakar	Human			Male	40	Asymptomatic		Original			R.1	GR	(Spike_G769V,NSP3_Q1125H,NSP12_I106M,NSP2_T388I,NSP14_P412H,NS3_P42L,Spike_E484K,NS3_A72V,N_R203K,N_G204R,M_F28L,Spike_W152L,N_S187L,NSP15_K109N,NSP12_P323L,NSP13_G439R,Spike_A262S,Spike_D614G,NSP5_K90N,N_Q418H)
113	hCoV-19/Senegal/SN-IR2-0017240/2021	EPI_ISL_13710691	2021-04-09	Africa / Senegal / Dakar	Human			Male	44	Asymptomatic		Original			B.1.199	G	(NSP6_A54del,NSP6_M57L,NSP6_G48del,NSP6_K61del,NSP3_P74S,NSP6_N40del,NSP6_A76S,N_P13S,NSP6_N82S,NSP6_A41del,NSP6_L72Q,NSP6_V78I,NSP6_ins79M,NSP6_Y85F,NSP6_F66L,Spike_S98F,NSP6_A51del,NSP6_M58L,NSP6_F42del,NSP6_H64del,NSP6_A65L,NSP6_F70L,NSP6_Y38M,NSP6_L37F,NSP6_T77N,NSP6_F55Y,NSP6_K63del,NSP6_I49del,NSP6_M52del,NSP6_A46del,NSP6_F59W,NSP6_P73stop,NSP6_V84C,NSP12_T85I,NSP6_E39K,NSP6_I50del,Spike_L1…
114	hCoV-19/Senegal/SN-IR2-0017251/2021	EPI_ISL_13710692	2021-04-09	Africa / Senegal / Dakar	Human			Male	42	Asymptomatic		Original			B.1.525	G	(Spike_H69del,NSP12_P323F,M_I82T,Spike_A67V,N_A12G,NSP3_T1189I,NSP6_G107del,E_L21F,NSP6_S106del,Spike_E484K,N_T205I,NSP6_F108del,Spike_Q52R,Spike_V70del,NSP4_P166L,Spike_D614G,Spike_Y144del,Spike_S98F,Spike_F888L,Spike_Q677H)
115	hCoV-19/Senegal/SN-IR2-0017491/2021	EPI_ISL_13710693	2021-04-14	Africa / Senegal / Dakar	Human			Male	51	Asymptomatic		Original			B.1.1.7	GRY	(Spike_H69del,NS8_Q27stop,Spike_T716I,NSP6_S106del,N_R203K,Spike_A570D,NSP8_Q24R,NSP13_K460R,Spike_N501Y,NS8_R52I,Spike_P681H,Spike_Y144del,NS8_P70L,NSP3_T749A,N_T334I,NSP7_G64R,NSP6_G107del,NSP5_S267L,Spike_D1118H,NSP6_F108del,NS8_Y73C,N_G204R,Spike_V70del,NSP12_P323L,Spike_D614G,N_D3L,N_S235F)
116	hCoV-19/Senegal/SN-IR2-0017684/2021	EPI_ISL_13710694	2021-04-16	Africa / Senegal / Dakar	Human			Male	49	Asymptomatic		Original			B.1.1.7	GRY	(Spike_H69del,NS8_Q27stop,NSP3_T183I,NSP13_A509V,NSP14_P140L,Spike_T716I,NS8_K68stop,NSP6_S106del,N_R203K,Spike_A570D,Spike_E1202Q,Spike_N501Y,NSP3_I1412T,NS8_R52I,Spike_P681H,Spike_Y144del,NSP12_P227L,N_T366I,NSP9_P71S,NSP6_G107del,NSP3_A890D,Spike_D1118H,NSP6_F108del,NS8_Y73C,NSP3_M1441I,N_G204R,Spike_V70del,NSP12_P323L,Spike_D614G,N_D3L,NSP3_D339N,Spike_S982A,N_S235F)
117	hCoV-19/Senegal/SN-IR2-0017800/2021	EPI_ISL_13710695	2021-04-17	Africa / Senegal / Dakar	Human			Male	38	Asymptomatic		Original			B.1.525	G	(Spike_H69del,Spike_A67V,N_A12G,NS7b_I26L,NS7b_M24C,E_L21F,NSP6_S106del,Spike_E484K,NS7b_L17C,Spike_Q52R,NS7b_V21F,N_T271I,Spike_Y144del,Spike_F888L,NS7b_F19S,Spike_Q677H,NS7b_F13del,NSP12_P323F,M_I82T,NSP3_T1189I,NSP6_G107del,N_T205I,NSP6_F108del,NS7b_L22stop,Spike_V70del,NS7b_I23L,Spike_D614G,NS7b_A15P,NS7b_I27S,NS7b_L18Y)
118	hCoV-19/Senegal/SN-IR7-001562/2021	EPI_ISL_13710696	2021-04-10	Africa / Senegal / Dakar	Human			Male	36	Asymptomatic		Original			B.1.1.7	GRY	(Spike_H69del,NS8_Q27stop,Spike_T95I,NSP3_T183I,Spike_T716I,NS8_K68stop,NSP6_S106del,N_R203K,Spike_A570D,NS3_W131C,Spike_N501Y,NSP3_I1412T,NS8_R52I,Spike_P681H,Spike_Y144del,Spike_Q926K,NS7a_G38V,NSP6_G107del,NSP3_A890D,Spike_D1118H,NSP6_F108del,NS8_Y73C,N_G204R,NSP3_E545G,Spike_V70del,NSP2_T547I,NSP12_P323L,Spike_D614G,N_D3L,Spike_S982A,N_S235F)
119	hCoV-19/Senegal/SN-IRDS-000651/2021	EPI_ISL_13710697	2021-04-18	Africa / Senegal / Dakar	Human			Male	44	Asymptomatic		Original			B.1.525	G	(Spike_H69del,NSP12_P323F,M_I82T,Spike_A67V,N_A12G,NSP3_T1189I,NSP6_G107del,E_L21F,N_D341N,NSP6_S106del,Spike_E484K,N_T205I,NSP6_F108del,Spike_Q52R,Spike_V70del,NS3_G172C,Spike_D614G,Spike_E702D,Spike_Y144del,Spike_F888L,Spike_Q677H)
120	hCoV-19/Senegal/SN-IRLPC-003782/2021	EPI_ISL_13710698	2021-04-01	Africa / Senegal / Dakar	Human			Female	38	Asymptomatic		Original			Unassigned	G	(NS3_G100R,NSP6_Q160R,NSP14_P203S,NS3_W149C,N_P13S,N_S197T,NSP12_P323L,Spike_D614G,Spike_N440K)
121	hCoV-19/Senegal/SN-IRLPC-005049/2021	EPI_ISL_13710699	2021-04-16	Africa / Senegal / Dakar	Human			Male	57	Asymptomatic		Original			B.1.525	G	(Spike_H69del,NSP12_P323F,M_I82T,Spike_A67V,N_A12G,NSP3_T1189I,NSP6_G107del,E_L21F,NSP6_S106del,Spike_E484K,N_T205I,NSP6_F108del,Spike_Q52R,Spike_T523N,Spike_V70del,NS3_G172C,Spike_D614G,Spike_Y144del,Spike_F888L,Spike_Q677H)
122	hCoV-19/Senegal/SN-IRTFC-000228/2021	EPI_ISL_13710700	2021-03-04	Africa / Senegal / Dakar	Human			Male	28	Asymptomatic		Original			B.1.1.420	GR	(Spike_L18F,NSP6_Q160R,NS3_W149C,N_R203K,N_P13S,N_S197T,N_G204R,NSP3_T820I,NSP12_N9K,NSP12_P323L,NSP12_T85I,Spike_D614G,NSP12_L8F)
123	hCoV-19/Senegal/SN-MBO-21-2381/2021	EPI_ISL_13710701	2021-03-04	Africa / Senegal / Dakar	Human			Male	58	Symptomatic		Original			B.1.1.420	GR	(Spike_L18F,NSP6_Q160R,NS3_W149C,N_R203K,N_P13S,NSP2_Y16N,N_S197T,N_G204R,NS3_T175I,NSP3_T820I,Spike_T430I,NSP12_P323L,NSP12_T85I,Spike_T478R,Spike_D614G,Spike_Q677H)
124	hCoV-19/Senegal/SN-MBO-21-2382/2021	EPI_ISL_13710702	2021-03-04	Africa / Senegal / Dakar	Human			Female	58	Symptomatic		Original			B.1.1.420	GR	(NSP3_D782E,Spike_L18F,NSP6_Q160R,NS3_W149C,NSP3_T73I,NS7a_T39I,N_R203K,N_P13S,NSP2_Y16N,N_S197T,NSP14_T250I,N_G204R,NSP3_T820I,NSP12_P323L,NSP12_T85I,Spike_T478R,Spike_D614G,Spike_Q677H)
125	hCoV-19/Senegal/SN-MBO-21-2385/2021	EPI_ISL_13710703	2021-03-04	Africa / Senegal / Dakar	Human			Female	61	Symptomatic		Original			B.1	G	(Spike_L18F,NSP6_Q160R,NSP8_R80S,N_T362I,NSP3_S1494L,N_P13S,NSP9_F90L,NSP2_L410F,Spike_P26S,NSP12_P323L,NSP12_T85I,Spike_D614G,Spike_Q677H)
126	hCoV-19/Senegal/SN-MBO-21-2389/2021	EPI_ISL_13710704	2021-03-04	Africa / Senegal / Dakar	Human			Male	64	Symptomatic		Original			B.1.1.420	GR	(Spike_L18F,NSP6_Q160R,NS3_W149C,N_R203K,N_P13S,N_S197T,N_G204R,NSP3_T820I,NSP12_P323L,NSP12_T85I,N_A152S,Spike_D614G,Spike_Q677H)
127	hCoV-19/Senegal/SN-MBO-21-2645/2021	EPI_ISL_13710705	2021-04-06	Africa / Senegal / Dakar	Human			Female	71	Symptomatic		Original			B.1.1	GR	(NSP3_P1200S,N_T366I,NSP3_E120G,N_R203K,N_P13S,N_S197T,N_G204R,NSP3_T820I,NS3_G172V,NSP12_P323L,Spike_D614G,NSP3_A488S,Spike_Q677H,NSP4_L436I)
128	hCoV-19/Senegal/SN-MBO-21-2649/2021	EPI_ISL_13710706	2021-04-12	Africa / Senegal / Dakar	Human			Male	86	Symptomatic		Original			Unassigned	G	(Spike_L18F,NSP6_Q160R,N_T362I,NSP6_P44T,N_P13S,NSP6_S53V,NSP6_M47Y,NSP6_I49Y,NSP6_M52Y,NSP6_A51C,Spike_P26S,NSP6_A46C,NSP12_P323L,NS8_Q72H,NSP6_I50Y,Spike_D614G,NSP6_A54C,Spike_S813I,Spike_Q677H,NSP6_L43F)
129	hCoV-19/Senegal/SN-MBO-21-2664/2021	EPI_ISL_13710707	2021-04-12	Africa / Senegal / Dakar	Human			Male	68	Symptomatic		Original			B.1	G	(Spike_L18F,NSP6_Q160R,NSP3_T1036I,NSP3_T820I,NSP12_P323L,NSP12_T85I,Spike_D614G,Spike_Q677H)
130	hCoV-19/Senegal/SN-MBO-21-2669/2021	EPI_ISL_13710708	2021-04-12	Africa / Senegal / Dakar	Human			Male	10	Symptomatic		Original			Unassigned	G	(NSP5_V204A,Spike_D950N,Spike_P681R,NSP12_P323L)
131	hCoV-19/Senegal/SN-RUF-21-5853/2021	EPI_ISL_13710709	2021-04-07	Africa / Senegal / Dakar	Human			Male	59	Symptomatic		Original			B.1.1.7	GRY	(Spike_H69del,NS8_Q27stop,NSP3_T183I,N_M322I,Spike_T716I,NSP6_S106del,N_R203K,Spike_A570D,NSP8_Q24R,NSP13_A446S,NSP3_T724I,NSP13_K460R,Spike_N501Y,NSP3_I1412T,NS8_R52I,Spike_P681H,Spike_Y144del,NSP3_T749A,NSP7_G64R,Spike_D1260Y,NSP6_G107del,NSP3_A890D,Spike_D1118H,NSP6_F108del,NS8_Y73C,N_G204R,Spike_V70del,NSP12_P323L,Spike_D614G,N_D3L,Spike_S982A,N_S235F)
132	hCoV-19/Senegal/SN-RUF-21-5903/2021	EPI_ISL_13710710	2021-04-07	Africa / Senegal / Dakar	Human			Female	67	Symptomatic		Original			B.1.1.7	GRY	(Spike_H69del,NS8_Q27stop,NSP3_T181I,NSP3_T183I,Spike_T716I,NSP6_S106del,N_R203K,NSP3_K1211N,Spike_A570D,NSP8_Q24R,N_G120E,NSP13_K460R,Spike_N501Y,NSP3_I1412T,NS8_R52I,Spike_P681H,Spike_Y144del,NSP3_T749A,NSP7_G64R,NSP6_G107del,NSP3_A890D,Spike_D1118H,NSP3_E1252D,NSP6_F108del,NS8_Y73C,N_G204R,Spike_V70del,NSP12_P323L,Spike_D614G,N_D3L,Spike_S982A,N_S235F)
133	hCoV-19/Senegal/SN-RUF-21-5904/2021	EPI_ISL_13710711	2021-04-07	Africa / Senegal / Dakar	Human			Male	70	Symptomatic		Original			B.1.1.7	GRY	(Spike_H69del,NS8_Q27stop,NSP3_T183I,Spike_T716I,NSP6_S106del,N_R203K,Spike_A570D,NSP8_Q24R,NSP13_A446S,NSP13_K460R,Spike_N501Y,NSP3_I1412T,NS8_R52I,Spike_P681H,Spike_Y144del,NSP3_T749A,NSP7_G64R,Spike_D1260Y,NSP6_G107del,NSP3_A890D,Spike_D1118H,NSP6_F108del,NS8_Y73C,N_G204R,Spike_V70del,NSP12_P323L,Spike_D614G,N_D3L,Spike_S982A,N_S235F)
134	hCoV-19/Senegal/SN-RUF-21-5919/2021	EPI_ISL_13710712	2021-04-09	Africa / Senegal / Dakar	Human			Female	32	Symptomatic		Original			B.1	G	(N_P13S,N_S197T,NSP3_T820I,NSP12_P323L,Spike_D614G,Spike_Q677H)
135	hCoV-19/Senegal/SN-RUF-21-5922/2021	EPI_ISL_13710713	2021-04-09	Africa / Senegal / Dakar	Human			Female	32	Symptomatic		Original			B.1.1.7	GRY	(Spike_H69del,NS8_Q27stop,NSP3_T183I,Spike_T716I,NSP6_S106del,N_R203K,Spike_A570D,NSP8_Q24R,NSP13_K460R,Spike_N501Y,NSP3_I1412T,NS8_R52I,Spike_P681H,Spike_Y144del,NSP3_T749A,NSP7_G64R,NSP6_G107del,NSP3_A890D,Spike_D1118H,NSP3_E1252D,NSP6_F108del,NS8_Y73C,N_G204R,Spike_V70del,Spike_T791I,NSP12_P323L,Spike_D614G,N_D3L,Spike_S982A,N_S235F)
136	hCoV-19/Senegal/SN-RUF-21-5981/2021	EPI_ISL_13710714	2021-04-17	Africa / Senegal / Dakar	Human			Male	69	unknown		Original			B.1.525	G	(NSP3_G1423S,Spike_H69del,NSP12_P323F,M_I82T,Spike_A67V,N_A12G,NSP3_T1189I,NSP6_G107del,E_L21F,NSP6_S106del,Spike_E484K,N_T205I,NSP6_F108del,Spike_Q52R,Spike_V70del,NSP3_N556S,Spike_D614G,Spike_Y144del,N_P162H,Spike_F888L,Spike_Q677H)
137	hCoV-19/Senegal/SN-RUF-21-5982/2021	EPI_ISL_13710715	2021-04-15	Africa / Senegal / Dakar	Human			Male	unknown	Symptomatic		Original			B.1	G	(NSP6_Q160R,NSP14_H26Y,N_P13S,NSP2_Y16N,NSP2_T34I,NSP3_T820I,NSP12_P323L,NSP12_T85I,Spike_D614G,Spike_Q677H,NSP4_L436J)
138	hCoV-19/Senegal/SN-RUF-21-5986/2021	EPI_ISL_13710716	2021-04-16	Africa / Senegal / Dakar	Human			Male	57	Symptomatic		Original			B.1.1.7	GRY	(Spike_H69del,NS8_Q27stop,NSP3_T183I,NSP8_T123I,Spike_T716I,NSP6_S106del,N_R203K,Spike_A570D,NSP8_Q24R,NSP13_K460R,Spike_N501Y,NSP3_I1412T,NS8_R52I,Spike_P681H,Spike_Y144del,NSP3_T749A,NSP7_G64R,NSP6_G107del,NSP3_A890D,NS7a_G38V,Spike_D1118H,NSP3_E1252D,NSP6_F108del,NS8_Y73C,N_G204R,Spike_V70del,NSP3_P125L,NSP12_P323L,Spike_D614G,N_D3L,Spike_S982A,N_S235F)
139	hCoV-19/Senegal/SN-RUF-21-5992/2021	EPI_ISL_13710717	2021-04-16	Africa / Senegal / Dakar	Human			Male	45	Symptomatic		Original			B.1.525	G	(Spike_H69del,NSP12_P323F,M_I82T,Spike_A67V,N_A12G,NSP3_T1189I,NSP2_K67N,NSP6_G107del,E_L21F,NSP6_S106del,Spike_E484K,N_T205I,NSP6_F108del,Spike_Q52R,Spike_V70del,Spike_K150N,Spike_D614G,Spike_Y144del,Spike_F888L,Spike_Q677H)
140	hCoV-19/Senegal/SN-THI-TIV-3798/2021	EPI_ISL_13710718	2021-04-02	Africa / Senegal / Dakar	Human			Female	70	Symptomatic		Original			B.1.1.7	GRY	(Spike_H69del,NS8_Q27stop,NSP3_T183I,Spike_T716I,NSP6_S106del,N_R203K,Spike_A570D,NSP8_Q24R,N_T379I,NSP13_K460R,NS3_V256I,Spike_N501Y,NSP3_I1412T,NS8_R52I,Spike_P681H,Spike_Y144del,NSP3_T749A,NSP7_G64R,NS3_A54V,NSP6_G107del,NSP3_A890D,Spike_D1118H,NSP6_F108del,NS8_Y73C,N_G204R,Spike_V70del,NSP12_P323L,Spike_D614G,N_D3L,Spike_S982A,N_S235F)
141	hCoV-19/Senegal/SN-THI-TIV-3821/2021	EPI_ISL_13710719	2021-04-06	Africa / Senegal / Dakar	Human			Male	24	Asymptomatic		Original			B.1.1.7	GRY	(Spike_H69del,NS8_Q27stop,NSP3_T183I,Spike_T716I,NSP6_S106del,N_R203K,Spike_A570D,Spike_N501Y,NSP3_I1412T,NS8_R52I,Spike_P681H,Spike_Y144del,NSP4_L436J,NSP2_L550F,Spike_I712V,NSP6_G107del,NSP3_A890D,Spike_D1118H,NSP6_F108del,NS8_Y73C,N_G204R,Spike_V70del,NSP12_P323L,Spike_D614G,Spike_V1104L,NSP1_D48N,N_D3L,Spike_S982A,N_S235F)
142	hCoV-19/Senegal/SN-THI-TIV-3823/2021	EPI_ISL_13710720	2021-04-06	Africa / Senegal / Dakar	Human			Female	43	Symptomatic		Original			Unassigned	G	(NSP3_T749A,NS8_Q27stop,NSP7_G64R,NSP3_A890D,Spike_A570D,NSP8_Q24R,NS8_Y73C,NSP13_K460R,NS8_R52I,NSP12_P323L,Spike_P681H,Spike_D614G,N_D3L,Spike_S982A)
143	hCoV-19/Senegal/SN-THI-TIV-3830/2021	EPI_ISL_13710721	2021-04-09	Africa / Senegal / Dakar	Human			Female	72	Symptomatic		Original			B.1.1.7	GRY	(Spike_H69del,NS8_Q27stop,NSP3_T183I,NSP15_S261L,Spike_T716I,NSP6_S106del,N_R203K,Spike_A570D,NSP8_Q24R,NSP13_A446S,NSP3_L1226Q,NSP13_K460R,Spike_N501Y,NSP3_I1412T,NS8_R52I,Spike_P681H,Spike_Y144del,NSP3_T749A,NS7b_Q35R,NSP7_G64R,Spike_D1260Y,NSP6_G107del,NSP3_A890D,Spike_D1118H,NSP6_F108del,NS8_Y73C,NSP3_P389S,N_G204R,Spike_V70del,NSP12_P323L,Spike_D614G,N_D3L,Spike_S982A,N_S235F)
144	hCoV-19/Senegal/SN-THI-TIV-3875/2021	EPI_ISL_13710722	2021-04-16	Africa / Senegal / Dakar	Human			Male	50	Symptomatic		Original			B.1.1.7	GRY	(Spike_H69del,NS8_Q27stop,NSP3_T183I,Spike_T716I,NSP6_S106del,N_R203K,Spike_A570D,NSP8_Q24R,NSP13_K460R,Spike_N501Y,NSP3_I1412T,NS8_R52I,Spike_P681H,Spike_Y144del,NSP3_T749A,NSP7_G64R,NSP6_G107del,NSP3_A890D,Spike_D1118H,NSP6_F108del,NS8_Y73C,N_G204R,Spike_V70del,NSP2_T634I,NSP12_P323L,Spike_D614G,N_D3L,Spike_S982A,N_S235F)
145	hCoV-19/Senegal/SN-IR2-0016882/2021	EPI_ISL_16941818	2021-04-05	Africa / Senegal / Dakar	Human			Male	36	Asymptomatic		Original			B.1	G	(Spike_L18F,NSP6_Q160R,NS3_W149C,N_P13S,NS3_T24I,NSP3_T820I,NSP12_V844L,N_D399N,NSP12_P323L,NSP12_T85I,Spike_D614G,NSP6_M143L,NSP4_L436J)
146	hCoV-19/Senegal/SN-TH-KHO-000668/2021	EPI_ISL_16941819	2021-03-07	Africa / Senegal / Dakar	Human			Female	55	unknown		Original			B.1	G	(Spike_L18F,NS3_W149C,N_P13S,NSP2_P446L,N_S197T,NS3_Q57H,NSP3_T820I,NSP15_D39Y,NSP14_A344S,NSP12_P323L,NSP12_T85I,Spike_D614G,N_A211V)
147	hCoV-19/Senegal/SN-CHRT-1232/2021	EPI_ISL_16941820	2021-03-05	Africa / Senegal / Dakar	Human			Male	unknown	Symptomatic		Original			B.1.1.7	GRY	(Spike_H69del,NS8_Q27stop,NSP3_T183I,Spike_T716I,NSP6_S106del,N_R203K,Spike_A570D,NSP8_Q24R,NSP13_K460R,Spike_N501Y,NSP3_I1412T,NS8_R52I,Spike_P681H,Spike_Y144del,NSP3_T749A,NSP7_G64R,NSP6_G107del,NSP3_A890D,Spike_D1118H,NSP6_F108del,NS8_Y73C,NSP12_D445N,N_G204R,Spike_V70del,NSP2_T634I,NSP12_P323L,Spike_D614G,N_D3L,Spike_S982A,N_S235F)
148	hCoV-19/Senegal/SN-CHRT-1505/2021	EPI_ISL_16941821	2021-04-20	Africa / Senegal / Dakar	Human			Male	85	Symptomatic		Original			B.1.1.7	GRY	(Spike_H69del,NS8_Q27stop,NSP3_T1465I,NSP3_T183I,Spike_T716I,NSP6_S106del,NS3_K16N,N_R203K,Spike_A570D,NSP8_Q24R,N_T379I,NSP13_P402S,NSP13_K460R,NSP3_R810S,NS3_V256I,Spike_N501Y,NSP3_I1412T,NS8_R52I,Spike_P681H,Spike_Y144del,NSP3_T749A,M_Y199C,NSP7_G64R,NSP6_G107del,NSP3_A890D,Spike_D1118H,NSP6_F108del,NS8_Y73C,N_G204R,NSP4_I383T,Spike_V70del,NSP12_P323L,Spike_D614G,N_D3L,Spike_S982A,N_S235F)
149	hCoV-19/Senegal/SN-MBO-21-2424/2021	EPI_ISL_16941822	2021-03-09	Africa / Senegal / Dakar	Human			Male	85	Symptomatic		Original			Unassigned	O	(Spike_L18F,NSP6_Q160R,N_D63G,NSP3_T820I,Spike_P26S,NSP12_P323L,NSP12_T85I,Spike_F888L,Spike_V915A)
150	hCoV-19/Senegal/SN-CHRT-1258/2021	EPI_ISL_16941823	2021-03-08	Africa / Senegal / Dakar	Human			Male	82	Symptomatic		Original			B.1.1.420	GR	(Spike_L18F,NSP6_Q160R,NS3_W149C,NS3_S177C,N_R203K,N_P13S,NSP2_Y16N,N_S197T,N_G204R,NSP3_T820I,NS3_L101F,NSP12_P323L,NSP12_T85I,Spike_T478R,Spike_D614G,Spike_Q677H)
151	hCoV-19/Senegal/SN-CHRT-1251/2021	EPI_ISL_16941824	2021-03-08	Africa / Senegal / Dakar	Human			Male	78	Symptomatic		Original			B.1.1.420	GR	(Spike_L18F,NSP6_Q160R,NSP4_S481L,NS3_W149C,N_T362I,N_A119S,N_R203K,N_P13S,N_S197T,Spike_V826M,N_G204R,NSP3_T820I,Spike_P26S,NSP12_P323L,NSP12_T85I,Spike_D614G,Spike_Q677H)
152	hCoV-19/Senegal/SN-THI-TIV-3349/2021	EPI_ISL_16941825	2021-03-10	Africa / Senegal / Dakar	Human			Male	76	Symptomatic		Original			B.1.416	G	(Spike_L452M,NS8_W45C,Spike_S477N,NSP12_S647I,NSP3_K412N,NSP2_I514V,NS3_V163A,N_S187L,NSP12_P323L,Spike_D614G,Spike_G142S,NSP6_L37F,N_D144H)
153	hCoV-19/Senegal/SN-CHRT-1242/2021	EPI_ISL_16941826	2021-03-06	Africa / Senegal / Dakar	Human			Male	75	Symptomatic		Original			B.1.1.420	GR	(Spike_L18F,Spike_V1264L,NSP6_Q160R,NS3_W149C,N_T362I,NSP3_T1340A,N_R203K,N_P13S,N_S197T,N_G204R,NSP12_L514F,NSP3_T820I,Spike_P26S,NSP3_E869D,NSP12_P323L,NSP12_T85I,Spike_D614G,Spike_Q677H)
154	hCoV-19/Senegal/SN-CHRT-1270/2021	EPI_ISL_16941827	2021-03-10	Africa / Senegal / Dakar	Human			Male	74	Symptomatic		Original			A.27	S	(Spike_L18F,NSP15_A92V,Spike_G1219V,NSP13_P77L,Spike_H655Y,NS3_V50A,NSP2_P106L,NSP6_N82S,Spike_D796Y,NS3_V259L,Spike_N501Y,N_S202N,NSP4_D217G,NS8_L84S,Spike_L452R,Spike_A653V)
155	hCoV-19/Senegal/SN-THI-21-1142/2021	EPI_ISL_16941828	2021-03-05	Africa / Senegal / Dakar	Human			Female	74	Symptomatic		Original			B.1.416	G	(Spike_L452M,NS7a_F63del,NSP6_A46V,Spike_E1202Q,NSP12_G228D,NS7a_Q62H,Spike_A1020S,N_S187L,NSP12_P323L,Spike_P681H,Spike_D614G,NS3_W193R,N_D144H)
156	hCoV-19/Senegal/SN-MBO-21-2312/2021	EPI_ISL_16941829	2021-03-05	Africa / Senegal / Dakar	Human			Male	72	Symptomatic		Original			B.1	G	(NSP6_Q160R,NS3_W149C,N_P13S,N_S197T,NS6_M58L,NSP3_T820I,NSP12_P323L,NSP12_T85I,Spike_D614G)
157	hCoV-19/Senegal/SN-THI-21-1227/2021	EPI_ISL_16941830	2021-03-10	Africa / Senegal / Dakar	Human			Female	72	Symptomatic		Original			B.1.1.7	GRY	(Spike_H69del,NS8_Q27stop,NSP3_T183I,Spike_T716I,NSP6_S106del,N_R203K,Spike_A570D,NSP8_Q24R,NSP13_K460R,Spike_N501Y,NSP3_I1412T,NS8_R52I,Spike_P681H,Spike_Y144del,NSP3_T749A,NSP7_G64R,NSP6_G107del,NSP3_A890D,Spike_D1118H,NSP6_F108del,NS8_Y73C,N_G204R,Spike_V70del,NSP12_V257F,N_G236V,NSP12_P323L,Spike_D614G,N_D3L,Spike_S982A,N_S235F)
158	hCoV-19/Senegal/SN-MBO-21-2427/2021	EPI_ISL_16941831	2021-03-09	Africa / Senegal / Dakar	Human			Male	70	Symptomatic		Original			B.1.1.198	GR	(Spike_L18F,NSP3_T181I,NSP6_Q160R,NS3_W149C,NSP3_T619I,NS3_E266stop,N_R203K,N_P13S,NSP2_Y16N,N_S197T,N_G204R,NSP3_T820I,NSP5_P241T,NSP15_V185I,NSP12_P323L,NSP12_T85I,Spike_T478R,Spike_D614G,Spike_Q677H)
159	hCoV-19/Senegal/SN-THI-TIV-3273/2021	EPI_ISL_16941832	2021-03-08	Africa / Senegal / Dakar	Human			Male	70	Symptomatic		Original			B.1.525	G	(Spike_H69del,NSP12_P323F,M_I82T,Spike_A67V,N_A12G,NSP3_T1189I,NSP6_G107del,E_L21F,NSP6_S106del,Spike_E484K,N_T205I,NSP6_F108del,Spike_Q52R,Spike_V70del,Spike_D614G,Spike_Y144del,Spike_F888L,Spike_Q677H)
160	hCoV-19/Senegal/SN-CHRT-1190B/2021	EPI_ISL_16941833	2021-03-06	Africa / Senegal / Dakar	Human			Female	69	Symptomatic		Original			B.1.1	GR	(Spike_L18F,NSP6_Q160R,NS3_W149C,Spike_T250I,N_R203K,N_P13S,NS3_W131C,N_S197T,NSP2_T166I,N_G204R,NSP3_T820I,NSP12_P323L,NSP12_T85I,Spike_D614G)
161	hCoV-19/Senegal/SN-THI-21-1104/2021	EPI_ISL_16941834	2021-03-05	Africa / Senegal / Dakar	Human			Male	69	Symptomatic		Original			B.1.1.420	GR	(Spike_L18F,NS6_S50F,NSP6_Q160R,NS3_W149C,Spike_H49Y,N_R203K,N_P13S,N_S197T,N_G204R,NSP3_T820I,NSP12_P323L,NSP12_T85I,Spike_D614G)
162	hCoV-19/Senegal/SN-CHRT-1233/2021	EPI_ISL_16941835	2021-03-05	Africa / Senegal / Dakar	Human			Male	67	Symptomatic		Original			B.1.105	G	(Spike_L18F,NSP6_Q160R,NS3_W149C,NSP3_L1301F,N_P13S,N_S197T,NSP3_T820I,NSP12_P323L,NSP12_T85I,Spike_D614G,N_A211V,N_D81Y)
163	hCoV-19/Senegal/SN-CHRT-1239/2021	EPI_ISL_16941836	2021-03-06	Africa / Senegal / Dakar	Human			Male	65	Symptomatic		Original			B.1.1.7	GRY	(Spike_H69del,NS8_Q27stop,NSP3_T183I,Spike_T716I,NSP6_S106del,N_R203K,Spike_A570D,NSP13_K460R,Spike_N501Y,NSP3_I1412T,NS8_R52I,Spike_P681H,NSP3_S769L,Spike_Y144del,NSP6_G107del,NSP3_A890D,Spike_D1118H,NSP6_F108del,NS8_Y73C,N_G204R,Spike_V70del,NSP12_P323L,Spike_D614G,N_D3L,Spike_S982A,N_S235F)
164	hCoV-19/Senegal/SN-CHRT-1267/2021	EPI_ISL_16941837	2021-03-10	Africa / Senegal / Dakar	Human			Male	65	Symptomatic		Original			B.1.1.7	GRY	(Spike_H69del,NS8_Q27stop,NSP3_T183I,Spike_T716I,NSP6_S106del,N_R203K,Spike_A570D,NSP8_Q24R,NSP13_K460R,Spike_N501Y,Spike_D936H,NSP3_I1412T,NS8_R52I,Spike_P681H,Spike_Y144del,NSP3_T749A,NSP7_G64R,NSP6_G107del,NSP3_A890D,Spike_D1118H,NSP6_F108del,NS8_Y73C,N_G204R,Spike_V70del,NSP12_V257F,N_G236V,NSP12_P323L,Spike_D614G,N_D3L,Spike_S982A,N_S235F)
165	hCoV-19/Senegal/SN-MBO-21-2434/2021	EPI_ISL_16941838	2021-03-09	Africa / Senegal / Dakar	Human			Male	65	Symptomatic		Original			B.1.1.420	GR	(Spike_L18F,NSP6_Q160R,NS3_W149C,N_R203K,N_P13S,N_S197T,N_G204R,NSP3_T820I,NSP12_P323L,NSP12_T85I,N_A152S,Spike_D614G,Spike_Q677H)
166	hCoV-19/Senegal/SN-CHRT-1237/2021	EPI_ISL_16941839	2021-03-06	Africa / Senegal / Dakar	Human			Female	64	Symptomatic		Original			B.1.1.420	GR	(Spike_L18F,NSP6_Q160R,NSP3_T182I,NSP3_T1004I,NS3_W149C,N_R203K,N_P13S,N_S197T,NSP12_K91R,N_G204R,NSP3_T820I,NSP12_P323L,NSP12_T85I,Spike_D614G,NSP14_T16I,Spike_Q677H)
167	hCoV-19/Senegal/SN-THI-POP-6440/2021	EPI_ISL_16941840	2021-03-08	Africa / Senegal / Dakar	Human			Female	63	Symptomatic		Original			B.1.1.420	GR	(Spike_L18F,NSP6_Q160R,NS3_W149C,N_R203K,N_P13S,N_S197T,N_G204R,NSP3_T820I,NSP12_P323L,NSP12_T85I,Spike_D614G,NSP3_P402S,NSP7_D77N)
168	hCoV-19/Senegal/SN-THI-TIV-3278/2021	EPI_ISL_16941841	2021-03-08	Africa / Senegal / Dakar	Human			Male	62	Symptomatic		Original			B.1.1.420	GR	(Spike_L18F,NSP6_Q160R,NS3_W149C,Spike_G1219V,N_R203K,N_P13S,N_S197T,Spike_L5F,N_G204R,NSP3_T820I,NSP12_P323L,NSP12_T85I,Spike_D614G,Spike_Q677H)
169	hCoV-19/Senegal/SN-MBO-21-2410/2021	EPI_ISL_16941842	2021-03-09	Africa / Senegal / Dakar	Human			Male	61	Symptomatic		Original			B.1.1.420	GR	(Spike_L18F,NSP6_Q160R,NSP12_E370stop,NS3_W149C,N_R203K,N_P13S,NSP2_Y16N,N_S197T,N_G204R,NSP3_T820I,Spike_T478R,Spike_D614G,NSP12_E796K)
170	hCoV-19/Senegal/SN-CHRT-1234/2021	EPI_ISL_16941843	2021-03-05	Africa / Senegal / Dakar	Human			Male	60	Symptomatic		Original			B.1.1.420	GR	(Spike_L18F,NSP6_Q160R,NSP13_T588A,NS3_W149C,N_R203K,N_P13S,NS3_W131C,E_D72Y,N_S197T,Spike_L5F,N_G204R,Spike_S735A,NSP3_T820I,NSP12_P323L,NSP12_T85I,Spike_D614G)
171	hCoV-19/Senegal/SN-CTE-CHRT-0361/2021	EPI_ISL_16941844	2021-03-05	Africa / Senegal / Dakar	Human			Female	60	Symptomatic		Original			B.1	G	(Spike_L18F,NSP6_Q160R,NSP3_T182I,NS3_W149C,N_P13S,NSP3_P1103S,NSP3_T820I,NSP12_P323L,NSP12_T85I,Spike_D614G,Spike_Q677H)
172	hCoV-19/Senegal/SN-CHRT-1262/2021	EPI_ISL_16941845	2021-03-09	Africa / Senegal / Dakar	Human			Female	57	Symptomatic		Original			B.1.416	G	(Spike_L452M,NS7a_F63del,NSP6_A46V,Spike_E1202Q,NSP12_G228D,NS7a_Q62H,Spike_A1020S,N_S187L,NSP12_P323L,Spike_P681H,Spike_D614G,NS3_W193R,N_D144H)
173	hCoV-19/Senegal/SN-THI-21-1172/2021	EPI_ISL_16941846	2021-03-08	Africa / Senegal / Dakar	Human			Male	57	Symptomatic		Original			B.1.1.7	GRY	(Spike_H69del,NS8_Q27stop,NSP3_T183I,Spike_T716I,NSP6_S106del,N_R203K,Spike_A570D,NSP8_Q24R,NSP13_K460R,Spike_N501Y,NSP3_I1412T,NS8_R52I,Spike_P681H,Spike_Y144del,NSP3_T749A,NSP7_G64R,NSP6_G107del,NSP3_A890D,Spike_D1118H,NSP6_F108del,NS8_Y73C,NSP12_D445N,N_G204R,Spike_V70del,NSP2_T634I,NSP12_P323L,Spike_D614G,N_D3L,Spike_S982A,N_S235F)
174	hCoV-19/Senegal/SN-CHRT-1236/2021	EPI_ISL_16941847	2021-03-05	Africa / Senegal / Dakar	Human			Male	54	Symptomatic		Original			B.1.1.7	GRY	(Spike_H69del,NS8_Q27stop,NSP3_T183I,Spike_T716I,NSP6_S106del,N_R203K,Spike_A570D,NSP8_Q24R,NSP13_K460R,Spike_N501Y,NSP3_I1412T,NS8_R52I,Spike_P681H,Spike_Y144del,Spike_D950E,NSP3_T749A,NSP7_G64R,NSP6_G107del,NSP3_A890D,Spike_D1118H,NSP3_E1252D,NSP6_F108del,NS8_Y73C,NS7a_Q76H,N_G204R,Spike_V70del,NSP12_P323L,Spike_D614G,N_D3L,Spike_S982A,N_S235F)
175	hCoV-19/Senegal/SN-THI-20-BART-53/2021	EPI_ISL_16941848	2021-03-10	Africa / Senegal / Dakar	Human			Female	49	Symptomatic		Original			B.1.1.7	GRY	(Spike_H69del,NS8_Q27stop,NSP3_T183I,Spike_T716I,NSP6_S106del,N_R203K,Spike_A570D,NSP8_Q24R,NSP13_K460R,Spike_N501Y,NSP3_I1412T,NS8_R52I,Spike_P681H,Spike_Y144del,NSP3_T749A,NSP7_G64R,NSP6_G107del,NSP3_A890D,Spike_D1118H,NSP6_F108del,NS8_Y73C,Spike_V622F,N_G204R,Spike_V70del,NSP12_P323L,Spike_D614G,N_D3L,Spike_S982A,N_S235F)
176	hCoV-19/Senegal/SN-THI-21-1122/2021	EPI_ISL_16941849	2021-03-05	Africa / Senegal / Dakar	Human			Male	48	Symptomatic		Original			B.1.1.420	GR	(Spike_L18F,NSP6_Q160R,NS3_W149C,Spike_H49Y,N_R203K,N_P13S,N_S197T,NSP3_A1120V,E_E8D,N_G204R,NS3_K67N,NSP12_P323L,NSP12_T85I,Spike_D614G)
177	hCoV-19/Senegal/SN-THI-TIV-3267/2021	EPI_ISL_16941850	2021-03-08	Africa / Senegal / Dakar	Human			Male	48	Symptomatic		Original			B.1.1.420	GR	(Spike_L18F,NSP6_Q160R,NS3_W149C,N_R203K,N_P13S,N_S197T,N_G204R,NSP3_T820I,E_S68F,NS8_E64stop,NSP12_P323L,NSP12_T85I,Spike_D614G,NSP8_T141M)
178	hCoV-19/Senegal/SN-THI-TIV-3247/2021	EPI_ISL_16941851	2021-03-05	Africa / Senegal / Dakar	Human			Male	46	Symptomatic		Original			B.1.1.7	GRY	(Spike_H69del,NS8_Q27stop,NSP3_T183I,Spike_T716I,NSP6_S106del,N_R203K,Spike_A570D,NSP8_Q24R,NSP13_K460R,Spike_N501Y,NSP3_I1412T,NS8_R52I,Spike_P681H,Spike_Y144del,NSP3_T749A,NS7b_L20F,NSP7_G64R,NSP6_G107del,NSP3_A890D,Spike_D1118H,NSP3_E1252D,NSP6_F108del,NS8_Y73C,N_G204R,Spike_V70del,NSP12_P323L,Spike_D614G,N_D3L,Spike_S982A,N_S235F)
179	hCoV-19/Senegal/SN-THI-TIV-3281/2021	EPI_ISL_16941852	2021-03-08	Africa / Senegal / Dakar	Human			Male	46	Symptomatic		Original			B.1.1.7	GRY	(Spike_H69del,NS8_Q27stop,NSP3_T183I,Spike_T716I,NSP6_S106del,N_R203K,Spike_A570D,NSP8_Q24R,NSP13_K460R,Spike_N501Y,NSP3_I1412T,NS8_R52I,Spike_P681H,Spike_Y144del,NSP3_T749A,NS7b_L20F,NSP7_G64R,NSP6_G107del,NSP3_A890D,Spike_D1118H,NSP3_E1252D,NSP6_F108del,NS8_Y73C,N_G204R,Spike_V70del,NSP12_P323L,Spike_D614G,N_D3L,Spike_S982A,N_S235F)
180	hCoV-19/Senegal/SN-THI-KHO-0671/2021	EPI_ISL_16941853	2021-03-08	Africa / Senegal / Dakar	Human			Female	45	Symptomatic		Original			B.1.1.7	GR	(NSP3_T183I,Spike_T716I,NSP6_S106del,N_R203K,Spike_A570D,NSP8_Q24R,NSP13_K460R,Spike_N501Y,NSP3_I1412T,NS8_R52I,Spike_P681H,Spike_P174S,NSP7_G64R,NSP6_G107del,NSP3_A890D,Spike_D1118H,NSP6_F108del,NS8_Y73C,N_G204R,NSP3_T820I,NSP14_A353S,NSP2_T634I,NSP12_P323L,Spike_D614G,N_D3L,N_S235F)
181	hCoV-19/Senegal/SN-CHRT-1271/2021	EPI_ISL_16941854	2021-03-10	Africa / Senegal / Dakar	Human			Female	43	Symptomatic		Original			B.1.1.7	GRY	(Spike_H69del,NS8_Q27stop,NSP3_T183I,Spike_T716I,NSP6_S106del,N_R203K,Spike_A570D,NSP8_Q24R,NSP13_K460R,Spike_N501Y,NSP3_I1412T,NS8_R52I,Spike_P681H,Spike_Y144del,NSP3_T749A,NSP7_G64R,NSP6_G107del,NSP3_A890D,Spike_D1118H,NSP6_F108del,NS8_Y73C,NS3_K21N,N_G204R,Spike_V70del,NSP3_T1830I,NSP12_P323L,Spike_D614G,N_D3L,Spike_S982A,N_S235F)
182	hCoV-19/Senegal/SN-DKR-DIAM-2585/2021	EPI_ISL_16941855	2021-04-21	Africa / Senegal / Dakar	Human			Male	42	Symptomatic		Original			B.1.525	G	(Spike_H69del,Spike_A67V,N_A12G,NSP6_N40K,E_L21F,NSP6_S106del,Spike_E484K,NSP6_P44T,NSP6_S53V,Spike_Q52R,NSP6_M47Y,NSP6_I49Y,NSP6_M52Y,NSP6_F42L,NSP6_A41C,NSP6_A51C,NSP6_I50Y,Spike_Y144del,Spike_S98F,Spike_F888L,Spike_Q677H,NSP12_P323F,M_I82T,NSP3_T1189I,NSP6_G107del,N_T205I,NSP6_F108del,Spike_V70del,NSP6_A46C,Spike_D614G,NSP6_Y38V,NSP6_L37F,NSP6_A54C,NSP6_E39stop,NSP6_L43F)
183	hCoV-19/Senegal/SN-CHRT-001243/2021	EPI_ISL_16941856	2021-03-07	Africa / Senegal / Dakar	Human			Female	40	Symptomatic		Original			B.1.525	G	(Spike_H69del,NSP12_P323F,M_I82T,Spike_A67V,N_A12G,NSP6_G107del,E_L21F,NSP6_S106del,Spike_E484K,N_T205I,NSP6_F108del,Spike_Q52R,NSP3_E1271D,Spike_V70del,Spike_D614G,Spike_Y144del,Spike_F888L,Spike_Q677H)
184	hCoV-19/Senegal/SN-MBO-21-2399/2021	EPI_ISL_16941857	2021-03-06	Africa / Senegal / Dakar	Human			Male	36	Symptomatic		Original			B.1.1.420	GR	(Spike_L18F,NSP6_Q160R,NS3_W149C,N_R203K,N_P13S,NSP2_Y16N,N_S197T,N_G204R,NSP3_T820I,NSP12_P323L,NSP12_T85I,Spike_T478R,Spike_D614G,Spike_Q677H)
185	hCoV-19/Senegal/SN-CHRT-1231/2021	EPI_ISL_16941858	2021-03-05	Africa / Senegal / Dakar	Human			Female	31	Symptomatic		Original			B.1.1.7	GRY	(Spike_H69del,NSP10_D91G,NS8_Q27stop,NSP3_T183I,Spike_T716I,NSP6_S106del,N_R203K,Spike_A570D,NSP8_Q24R,NSP13_K460R,Spike_N501Y,NSP3_I1412T,NS8_R52I,Spike_P681H,M_A2S,Spike_Y144del,NSP3_T749A,NSP7_G64R,NSP6_G107del,NSP3_A890D,Spike_D1118H,NSP6_F108del,NS8_Y73C,N_G204R,Spike_V70del,NSP2_T634I,NSP12_P323L,Spike_D614G,N_D3L,Spike_S982A,N_S235F)
186	hCoV-19/Senegal/SN-THI-POP-6431/2021	EPI_ISL_16941859	2021-03-05	Africa / Senegal / Dakar	Human			Female	31	Symptomatic		Original			B.1.1.420	GR	(NSP1_F143del,Spike_L18F,NSP6_Q160R,NS3_W149C,NSP1_K141del,N_R203K,N_P13S,NSP1_S142del,N_S197T,N_G204R,NSP3_T820I,NSP12_P323L,NSP12_T85I,Spike_D614G)
187	hCoV-19/Senegal/SN-EPMB-0166/2021	EPI_ISL_16941860	2021-03-06	Africa / Senegal / Dakar	Human			Female	30	Symptomatic		Original			B.1.1.7	GRY	(Spike_H69del,NS8_Q27stop,NSP14_N266S,NSP3_T183I,Spike_T716I,NSP6_S106del,N_R203K,NSP8_Q24R,NSP12_K91R,NSP13_K460R,Spike_N501Y,NSP3_I1412T,NS8_R52I,Spike_P681H,Spike_Y144del,NSP3_I1426M,NSP8_A53V,NSP3_T749A,NSP7_G64R,Spike_A570Y,NSP6_G107del,NSP3_A890D,Spike_K1073N,Spike_D1118H,NSP6_F108del,NSP3_E1252D,NS8_Y73C,N_G204R,Spike_V70del,NSP12_P323L,Spike_D614G,N_D3L,Spike_S982A,N_S235F)
188	hCoV-19/Senegal/SN-THI-21-1201/2021	EPI_ISL_16941861	2021-03-09	Africa / Senegal / Dakar	Human			Female	30	Symptomatic		Original			B.1.1.420	GR	(Spike_L18F,NSP6_Q160R,NSP16_K277R,NS3_W149C,NSP15_Y225C,N_R203K,N_P13S,NSP2_Y16N,N_S197T,NSP3_D1242Y,N_G204R,NSP3_T820I,NSP12_P323L,NSP12_T85I,Spike_T478R,Spike_D614G,Spike_Q677H)
189	hCoV-19/Senegal/SN-THI-TIV-3330/2021	EPI_ISL_16941862	2021-03-10	Africa / Senegal / Dakar	Human			Female	30	Symptomatic		Original			B.1.1.7	GRY	(Spike_H69del,NS8_Q27stop,Spike_T95I,NSP3_T183I,Spike_T716I,NSP6_S106del,N_R203K,Spike_A570D,NSP8_Q24R,NSP13_K460R,Spike_N501Y,NSP3_I1412T,NS8_R52I,Spike_P681H,Spike_Y144del,NSP3_T749A,NSP7_G64R,NSP12_S647I,NSP6_G107del,NSP3_A890D,Spike_D1118H,NSP3_E1252D,NSP6_F108del,NS8_Y73C,N_G204R,Spike_V70del,NSP12_P323L,Spike_D614G,N_D3L,Spike_S982A,N_S235F)
190	hCoV-19/Senegal/SN-THI-21-1131/2021	EPI_ISL_16941863	2021-03-05	Africa / Senegal / Dakar	Human			Male	28	Symptomatic		Original			B.1.1.7	GRY	(Spike_H69del,NS8_Q27stop,NSP3_T183I,Spike_T716I,NSP6_S106del,N_R203K,Spike_A570D,NSP8_Q24R,NSP13_K460R,Spike_N501Y,NSP3_I1412T,NS8_R52I,Spike_P681H,Spike_Y144del,NSP3_T749A,NSP7_G64R,NSP6_G107del,NSP3_A890D,Spike_D1118H,NSP6_F108del,NS8_Y73C,NSP12_D445N,N_G204R,Spike_V70del,NSP2_T634I,NSP12_P323L,Spike_D614G,N_D3L,Spike_S982A,N_S235F)
191	hCoV-19/Senegal/SN-THI-SJD-21-077/2021	EPI_ISL_16941864	2021-03-09	Africa / Senegal / Dakar	Human			Female	27	Symptomatic		Original			B.1.416	G	(Spike_L452M,Spike_S477N,NSP12_S647I,NSP3_K412N,N_S187L,NSP12_P323L,Spike_D614G,Spike_G142S,Spike_Q675H,N_D144H)
192	hCoV-19/Senegal/SN-RUF-21-6021/2021	EPI_ISL_16941865	2021-04-20	Africa / Senegal / Dakar	Human			Female	25	Symptomatic		Original			B.1.1.7	GRY	(Spike_H69del,NS8_Q27stop,NSP3_T183I,Spike_T716I,NSP6_S106del,N_R203K,Spike_A570D,NSP8_Q24R,N_T379I,NSP13_K460R,NS3_V256I,Spike_N501Y,NSP3_I1412T,NS8_R52I,Spike_P681H,Spike_Y144del,NSP3_T749A,NSP7_G64R,NSP6_G107del,NSP3_A890D,Spike_D1118H,NSP6_F108del,NS8_Y73C,N_G204R,Spike_V70del,NSP12_P323L,Spike_D614G,N_D3L,Spike_S982A,N_S235F)
193	hCoV-19/Senegal/SN-THI-21-1188/2021	EPI_ISL_16941866	2021-03-09	Africa / Senegal / Dakar	Human			Male	21	Symptomatic		Original			B.1.214.2	G	(NSP6_Y153C,NSP2_A127V,NSP3_P822L,Spike_T716I,NSP3_T771I,NSP12_P323L,NSP4_D217G,Spike_D614G,Spike_Q414K,NS8_R115C,N_D3L,NSP3_T1063I,NSP8_A74V,NSP12_R583G,NSP3_I580V)
194	hCoV-19/Senegal/SN-CHRT-1261/2021	EPI_ISL_16941867	2021-03-09	Africa / Senegal / Dakar	Human			Male	18	Symptomatic		Original			B.1.1.7	GRY	(Spike_H69del,NS8_Q27stop,NSP3_T183I,Spike_T716I,NSP6_S106del,N_R203K,Spike_A570D,NSP8_Q24R,NSP13_K460R,Spike_L5F,Spike_N501Y,NS8_W45R,NSP3_I1412T,NS8_R52I,Spike_P681H,Spike_Y144del,NSP15_S288F,NSP3_T749A,NSP7_G64R,NSP6_G107del,NSP3_A890D,Spike_D1118H,NSP3_E1252D,NSP6_F108del,NS8_Y73C,NSP10_A71T,N_G204R,Spike_V70del,NSP12_P323L,Spike_D614G,N_D3L,Spike_S982A,N_S235F)
195	hCoV-19/Senegal/SN-THI-POP-6416/2021	EPI_ISL_16941868	2021-03-05	Africa / Senegal / Dakar	Human			Male	18	Symptomatic		Original			B.1.1.420	GR	(Spike_L18F,NSP6_Q160R,NSP3_K379E,NS3_W149C,NS3_A54S,N_R203K,N_P13S,N_S197T,NSP4_T495I,N_G204R,NSP3_T820I,NSP12_P323L,NSP12_T85I,Spike_D614G,Spike_Q613H)
196	hCoV-19/Senegal/SN-THI-TIV-3236/2021	EPI_ISL_16941869	2021-03-05	Africa / Senegal / Dakar	Human			Female	unknown	Asymptomatic		Original			B.1.1.7	GRY	(Spike_H69del,NS8_Q27stop,NSP3_D622N,NSP3_T183I,Spike_T716I,N_R203K,Spike_A570D,NSP8_Q24R,NS3_P104S,NSP2_L400F,NSP6_K111V,NSP13_K460R,NSP6_G107S,Spike_N501Y,NSP6_V114M,NSP3_I1412T,NS8_R52I,Spike_P681H,NSP6_D112L,Spike_Y144del,NSP6_L110T,NSP3_T749A,NSP7_G64R,Spike_R1185L,NSP3_A890D,Spike_D1118H,NS8_Y73C,N_G204R,Spike_V70del,NSP5_A193T,NSP2_T634I,NSP6_S106L,NSP12_P323L,Spike_D614G,N_D3L,Spike_S982A…
197	hCoV-19/Senegal/SN-IR2-0014660/2021	EPI_ISL_16941870	2021-03-08	Africa / Senegal / Dakar	Human			Male	71	Asymptomatic		Original			Unassigned	GR	(NS8_Q27stop,NSP7_G64R,Spike_T716I,NSP12_N150K,N_R203K,Spike_A570D,NSP8_Q24R,NSP3_E1252D,NS8_Y73C,NSP13_K460R,N_G204R,Spike_N501Y,NSP3_I1412T,NS8_R52I,NSP12_P323L,NS8_Q72H,Spike_P681H,Spike_D614G,Spike_Y144del,N_D3L,N_S235F)
198	hCoV-19/Senegal/SN-IR2-0014719/2021	EPI_ISL_16941871	2021-03-08	Africa / Senegal / Dakar	Human			Female	60	Asymptomatic		Original			B.1.1.7	GRY	(Spike_H69del,NS8_Q27stop,NSP3_T183I,Spike_T716I,NSP6_S106del,N_R203K,Spike_A570D,NSP8_Q24R,NSP13_K460R,NSP8_A27V,Spike_N501Y,NSP3_I1412T,NS8_R52I,Spike_P681H,Spike_Y144del,NSP3_T749A,NSP7_G64R,NSP6_G107del,NSP3_A890D,Spike_D1118H,NSP3_E1252D,NSP6_F108del,NS8_Y73C,N_G204R,Spike_V70del,NSP12_P323L,Spike_D614G,N_D3L,Spike_S982A,N_S235F)
199	hCoV-19/Senegal/SN-IRLPC-002485/2021	EPI_ISL_16941872	2021-03-07	Africa / Senegal / Dakar	Human			Male	60	Asymptomatic		Original			B.1.1.420	GR	(NS3_W149C,NS7b_I26L,NS7b_M24C,N_R203K,NS7b_L17C,N_P13S,NS7b_V21F,NSP12_T85I,NS7b_L14stop,NS7b_F19S,Spike_Q677H,Spike_L18F,NSP6_Q160R,NSP2_Y16N,N_S197T,NS7b_L22stop,N_G204R,NSP3_T820I,NSP12_P323L,Spike_T478R,NS7b_I23L,Spike_D614G,NS7b_A15P,NS7b_I27S,NS7b_L18Y)
200	hCoV-19/Senegal/SN-IRLPC-002491/2021	EPI_ISL_16941873	2021-03-07	Africa / Senegal / Dakar	Human			Female	60	Asymptomatic		Original			B.1.1.420	GR	(Spike_L18F,NSP6_Q160R,NS3_W149C,NSP3_T1002I,N_R203K,Spike_T747I,N_P13S,N_S197T,N_G204R,NSP3_T820I,NSP12_P323L,NSP12_T85I,Spike_D614G)
201	hCoV-19/Senegal/SN-IR2-0014606/2021	EPI_ISL_16941874	2021-03-06	Africa / Senegal / Dakar	Human			Male	59	Asymptomatic		Original			B.1.1.420	GR	(Spike_L18F,NSP6_Q160R,NS3_W149C,N_R203K,N_P13S,NSP2_Y16N,N_S197T,N_G204R,NSP3_T820I,NSP12_P323L,NSP12_T85I,Spike_D614G,NSP13_T115I,Spike_Q677H)
202	hCoV-19/Senegal/SN-THI-TIV-3340/2021	EPI_ISL_16941875	2021-03-10	Africa / Senegal / Dakar	Human			Male	56	Asymptomatic		Original			B.1.1.7	GRY	(Spike_H69del,NSP2_V541I,NS8_Q27stop,NSP3_T183I,Spike_T716I,NSP6_S106del,N_R203K,Spike_A570D,NSP8_Q24R,N_T379I,NSP13_K460R,NS3_V256I,Spike_N501Y,NSP3_I1412T,NS8_R52I,Spike_P681H,Spike_Y144del,NSP3_T749A,NSP7_G64R,NSP2_L550H,NSP6_G107del,NSP3_A890D,Spike_D1118H,NSP6_F108del,NS8_Y73C,N_G204R,Spike_V70del,NSP12_P323L,Spike_D614G,N_D3L,Spike_S982A,N_S235F)
203	hCoV-19/Senegal/SN-IR2-0014489/2021	EPI_ISL_16941876	2021-03-05	Africa / Senegal / Dakar	Human			Male	52	Asymptomatic		Original			B.1.214.2	G	(NSP6_Y153C,NSP2_A127V,NSP3_P822L,NSP13_L43F,Spike_T716I,NSP15_L119I,N_T205I,NSP3_E177D,NSP12_P323L,NSP4_D217G,Spike_D614G,Spike_Q414K,N_D3L,NSP3_T1063I,NSP8_A74V,NSP12_R583G,NSP3_I580V,Spike_N450K)
204	hCoV-19/Senegal/SN-THI-TIV-3276/2021	EPI_ISL_16941877	2021-03-08	Africa / Senegal / Dakar	Human			Male	51	Asymptomatic		Original			B.1.1.7	GRY	(Spike_H69del,NS8_Q27stop,NSP3_T183I,Spike_T716I,NSP6_S106del,N_R203K,Spike_A570D,NSP8_Q24R,NSP13_K460R,Spike_N501Y,NSP3_I1412T,NS8_R52I,Spike_P681H,Spike_Y144del,NSP3_T749A,NSP7_G64R,NSP6_G107del,NSP3_A890D,Spike_D1118H,NSP3_E1252D,NSP6_F108del,NS8_Y73C,N_G204R,Spike_V70del,NSP12_P323L,Spike_D614G,N_D3L,Spike_S982A,N_S235F)
205	hCoV-19/Senegal/SN-IR2-0014720/2021	EPI_ISL_16941878	2021-03-08	Africa / Senegal / Dakar	Human			Male	50	Asymptomatic		Original			B.1.1.7	GRY	(Spike_H69del,NS8_Q27stop,NSP3_T183I,Spike_T716I,NSP6_S106del,N_R203K,Spike_A570D,NSP8_Q24R,NSP13_K460R,Spike_N501Y,NSP3_I1412T,NS8_R52I,Spike_P681H,Spike_Y144del,NSP3_T749A,NSP7_G64R,NSP6_G107del,NSP3_A890D,Spike_D1118H,NSP3_E1252D,NSP6_F108del,NS8_Y73C,N_G204R,Spike_V70del,NSP12_P323L,Spike_D614G,N_D3L,Spike_S982A,NSP3_P822T,N_S235F)
206	hCoV-19/Senegal/SN-THI-TIV-3286/2021	EPI_ISL_16941879	2021-03-08	Africa / Senegal / Dakar	Human			Male	50	Asymptomatic		Original			B.1.1.7	GRY	(Spike_H69del,NS8_Q27stop,NSP3_T183I,Spike_T716I,NS3_G172R,NSP6_S106del,N_R203K,Spike_A570D,NSP8_Q24R,NSP13_K460R,Spike_N501Y,NSP3_I1412T,NS8_R52I,Spike_P681H,Spike_Y144del,NSP3_T749A,NSP7_G64R,NSP6_G107del,NSP3_A890D,Spike_D1118H,NSP3_E1252D,NSP6_F108del,NS8_Y73C,N_G204R,NSP3_V325F,Spike_V70del,NSP3_P125L,NSP12_P323L,Spike_D614G,N_D3L,Spike_S982A,N_S235F)
207	hCoV-19/Senegal/SN-THI-TIV-3335/2021	EPI_ISL_16941880	2021-03-10	Africa / Senegal / Dakar	Human			Male	48	Asymptomatic		Original			B.1.1.420	GR	(Spike_L18F,NSP6_Q160R,NS3_W149C,N_R203K,N_P13S,NSP2_Y16N,N_S197T,NSP3_G1447del,N_G204R,NSP3_T820I,NSP12_P323L,NSP12_T85I,Spike_T478R,Spike_D614G,Spike_Q677H,NSP3_T1446S)
208	hCoV-19/Senegal/SN-IR1-0025479/2021	EPI_ISL_16941881	2021-03-09	Africa / Senegal / Dakar	Human			Male	46	Asymptomatic		Original			B.1.1.420	GR	(Spike_L18F,NSP6_Q160R,NS3_W149C,NSP15_D39G,Spike_H49Y,N_R203K,N_P13S,N_S197T,NSP13_L581F,N_G204R,NSP3_T820I,NS8_V62L,NSP12_P323L,NSP12_T85I,Spike_D614G,Spike_A688V,NSP15_P270L)
209	hCoV-19/Senegal/SN-IR2-0014540/2021	EPI_ISL_16941882	2021-03-06	Africa / Senegal / Dakar	Human			Male	46	Asymptomatic		Original			B.1.1.7	GRY	(Spike_H69del,NS8_Q27stop,NSP3_T183I,Spike_T716I,NSP6_S106del,N_R203K,Spike_A570D,NSP8_Q24R,NSP13_K460R,Spike_N501Y,NSP3_I1412T,NS8_R52I,Spike_P681H,Spike_Y144del,NSP3_T749A,NSP7_G64R,NSP6_G107del,NSP3_A890D,Spike_D1118H,NSP6_F108del,NS8_Y73C,N_G204R,Spike_V70del,NSP2_T634I,NSP12_P323L,Spike_D614G,N_D3L,Spike_S982A,N_S235F)
210	hCoV-19/Senegal/SN-THI-TIV-3336/2021	EPI_ISL_16941883	2021-03-10	Africa / Senegal / Dakar	Human			Male	45	Asymptomatic		Original			B.1.1.420	GR	(Spike_L18F,NSP6_Q160R,NS3_W149C,N_R203K,N_P13S,NSP2_Y16N,N_S197T,NSP3_G1447del,N_G204R,NSP3_T820I,NSP12_P323L,NSP12_T85I,Spike_T478R,Spike_D614G,Spike_Q677H,NSP3_T1446S)
211	hCoV-19/Senegal/SN-THI-TIV-3285/2021	EPI_ISL_16941884	2021-03-08	Africa / Senegal / Dakar	Human			Female	44	Asymptomatic		Original			B.1.1.7	GRY	(Spike_H69del,NS8_Q27stop,NSP3_T183I,Spike_T716I,NS3_G172R,NSP6_S106del,N_R203K,Spike_A570D,NSP8_Q24R,NSP13_K460R,Spike_N501Y,NSP3_I1412T,NS8_R52I,Spike_P681H,Spike_Y144del,NSP3_T749A,NSP7_G64R,NSP6_G107del,NSP3_A890D,Spike_D1118H,NSP3_E1252D,NSP6_F108del,NS8_Y73C,N_G204R,NSP3_V325F,Spike_V70del,NSP3_P125L,NSP12_P323L,Spike_D614G,N_D3L,Spike_S982A,N_S235F)
212	hCoV-19/Senegal/SN-IR1-0025288/2021	EPI_ISL_16941885	2021-03-08	Africa / Senegal / Dakar	Human			Female	41	Asymptomatic		Original			B.1.1.420	GR	(Spike_L18F,NSP6_Q160R,NS3_W149C,N_R203K,N_P13S,N_S197T,N_G204R,NSP3_T820I,N_V270L,NSP12_P323L,NSP12_T85I,Spike_D614G)
213	hCoV-19/Senegal/SN-IR1-0025114/2021	EPI_ISL_16941886	2021-03-05	Africa / Senegal / Dakar	Human			Male	40	Asymptomatic		Original			B.1.1.7	GRY	(Spike_H69del,NS8_Q27stop,NSP3_T183I,Spike_T716I,NS8_K68stop,NSP6_S106del,N_R203K,Spike_A570D,Spike_N501Y,NSP3_I1412T,NS8_R52I,Spike_P681H,Spike_Y144del,NSP6_G107del,NSP3_A890D,Spike_D1118H,NSP6_F108del,NS8_Y73C,N_G204P,Spike_V70del,NSP12_P323L,Spike_D614G,N_D3L,Spike_S982A,N_S235F)
214	hCoV-19/Senegal/SN-IR2-0014642/2021	EPI_ISL_16941887	2021-03-06	Africa / Senegal / Dakar	Human			Male	40	Asymptomatic		Original			Unassigned	GR	(NSP6_Q160R,Spike_S1242I,NSP3_P1662S,NS3_W149C,N_R203K,N_P13S,N_S197T,N_G204R,NSP5_D34Y,NSP3_T820I,Spike_D614G,N_R191L,NSP12_E796K,Spike_Q677H)
215	hCoV-19/Senegal/SN-THI-TIV-3234/2021	EPI_ISL_16941888	2021-03-05	Africa / Senegal / Dakar	Human			Female	37	Asymptomatic		Original			B.1.1.7	GRY	(Spike_H69del,NS8_Q27stop,NSP3_D622N,NSP3_T183I,Spike_T716I,NSP6_S106del,N_R203K,Spike_A570D,NSP8_Q24R,NS3_P104S,NSP2_L400F,NSP13_K460R,Spike_N501Y,NSP3_I1412T,NS8_R52I,Spike_P681H,Spike_Y144del,NSP3_T749A,NSP7_G64R,Spike_R1185L,NSP6_G107del,NSP3_A890D,Spike_D1118H,NSP6_F108del,NS8_Y73C,N_G204R,Spike_V70del,NSP2_T634I,NSP3_P1326L,NSP12_P323L,Spike_D614G,N_D3L,Spike_S982A,N_S235F)
216	hCoV-19/Senegal/SN-THI-TIV-3337/2021	EPI_ISL_16941889	2021-03-10	Africa / Senegal / Dakar	Human			Male	36	Asymptomatic		Original			B.1.1.420	GR	(NS3_W149C,NS7b_I26L,NS7b_M24C,N_R203K,NS7b_L17C,N_P13S,NSP3_G1447del,NS7b_V21F,NSP12_T85I,NS7b_L14stop,NS7b_F19S,Spike_Q677H,NSP4_T492I,Spike_L18F,NSP6_Q160R,NSP2_Y16N,N_S197T,NS7b_L22stop,N_G204R,NSP3_T820I,NSP12_P323L,Spike_T478R,NS7b_I23L,Spike_D614G,NS7b_A15P,NS7b_I27S,NS7b_L18Y,NSP3_T1446S)
217	hCoV-19/Senegal/SN-IR2-0014619/2021	EPI_ISL_16941890	2021-03-06	Africa / Senegal / Dakar	Human			Male	33	Asymptomatic		Original			B.1.1	GR	(Spike_H69del,NSP6_Q160R,NSP3_A890D,Spike_T716I,N_R203K,N_T379I,N_G204R,NSP3_T820I,Spike_V70del,NSP12_P323L,Spike_P681H,Spike_D614G,Spike_Y144del,N_S235F)
218	hCoV-19/Senegal/SN-THI-TIV-3242/2021	EPI_ISL_16941891	2021-03-05	Africa / Senegal / Dakar	Human			Male	33	Asymptomatic		Original			B.1.1.420	GR	(Spike_L18F,Spike_V1264L,NSP6_Q160R,NS3_W149C,N_T362I,NSP3_T1340A,N_R203K,N_P13S,N_S197T,N_G204R,NSP12_L514F,NSP3_T820I,Spike_P26S,NSP3_E869D,NSP12_P323L,NSP12_T85I,Spike_D614G,Spike_Q677H)
219	hCoV-19/Senegal/SN-THI-TIV-3339/2021	EPI_ISL_16941892	2021-03-10	Africa / Senegal / Dakar	Human			Male	31	Asymptomatic		Original			B.1.1.7	GRY	(Spike_H69del,NSP2_V541I,NS8_Q27stop,NSP3_T183I,Spike_T716I,NSP6_S106del,N_R203K,Spike_A570D,NSP8_Q24R,N_T379I,NSP13_K460R,NS3_V256I,Spike_N501Y,NSP3_I1412T,NS8_R52I,Spike_P681H,Spike_Y144del,NSP3_T749A,NSP7_G64R,NSP2_L550H,NSP6_G107del,NSP3_A890D,Spike_D1118H,NSP6_F108del,NS8_Y73C,N_G204R,Spike_V70del,NSP12_P323L,Spike_D614G,N_D3L,Spike_S982A,N_S235F)
220	hCoV-19/Senegal/SN-EPMB-0169/2021	EPI_ISL_16941893	2021-03-06	Africa / Senegal / Dakar	Human			Male	29	Asymptomatic		Original			B.1	G	(Spike_L18F,NSP3_S126L,NSP6_Q160R,NS3_W149C,N_P13S,NSP3_T820I,NSP12_P323L,NSP12_T85I,Spike_D614G)
221	hCoV-19/Senegal/SN-IR1-0031226/2021	EPI_ISL_16941894	2021-04-21	Africa / Senegal / Dakar	Human			Female	26	Asymptomatic		Original			B.1.1.7	GRY	(Spike_H69del,NS8_Q27stop,NSP3_T183I,Spike_T716I,NSP6_S106del,N_R203K,Spike_A570D,Spike_N501Y,NSP3_I1412T,NS8_R52I,NSP3_S1406F,Spike_P681H,Spike_Y144del,Spike_Q677H,NSP6_G107del,NSP3_A890D,Spike_D1118H,NSP6_F108del,NS8_Y73C,N_G204R,Spike_V70del,NSP12_P323L,Spike_D614G,N_D3L,Spike_S982A,N_S235F)
222	hCoV-19/Senegal/SN-RUF-21-6025/2021	EPI_ISL_16941895	2021-04-20	Africa / Senegal / Dakar	Human			Female	16	Asymptomatic		Original			B.1.525	G	(Spike_H69del,Spike_A67V,N_A12G,E_L21F,NSP6_S106del,Spike_E484K,Spike_Q52R,NS3_D155Y,NS8_E106stop,NS3_G172C,NSP3_P340S,Spike_Y144del,NSP16_L272F,Spike_F888L,Spike_Q677H,NSP12_P323F,M_I82T,NSP3_T1189I,NSP6_G107del,NS7a_G38V,N_T205I,NSP6_F108del,Spike_V70del,NSP2_T634I,Spike_D614G)
223	hCoV-19/Senegal/SN-THI-TIV-3235/2021	EPI_ISL_16941896	2021-03-05	Africa / Senegal / Dakar	Human			Female	9	Asymptomatic		Original			B.1.1.7	GR	(Spike_H69del,NS8_Q27stop,NSP3_D622N,Spike_T716I,NSP6_S106del,N_R203K,Spike_A570D,NSP8_Q24R,NS3_P104S,NSP2_L400F,NSP13_K460R,NSP3_I1412T,NS8_R52I,Spike_P681H,Spike_Y144del,NSP3_T749A,NSP7_G64R,Spike_R1185L,NSP6_G107del,NSP3_A890D,Spike_D1118H,NSP6_F108del,N_G204R,Spike_V70del,NSP2_T634I,NSP12_P323L,Spike_D614G,N_S235F)
224	hCoV-19/Senegal/SN-THI-TIV-3228/2021	EPI_ISL_16941897	2021-03-05	Africa / Senegal / Dakar	Human			Female	8	Asymptomatic		Original			Unassigned	G	(NSP3_T749A,NS8_Q27stop,NSP7_G64R,NSP3_A890D,NSP6_G107del,Spike_T716I,NSP6_S106del,Spike_A570D,NSP8_Q24R,Spike_D1118H,NSP6_F108del,NS8_Y73C,NSP13_K460R,NSP5_A193T,NSP3_I1412T,NS8_R52I,Spike_P681H,Spike_D614G,N_D3L,Spike_S982A)
225	hCoV-19/Senegal/SN-MBO-21-2442/2021	EPI_ISL_16942089	2021-03-10	Africa / Senegal / Dakar	Human			Female	63	Symptomatic		Original			B.1.1.420	GR	(Spike_L18F,NSP6_Q160R,N_R203K,N_P13S,NSP2_Y16N,N_S197T,N_G204R,NSP3_T820I,NSP12_P323L,NSP12_T85I,Spike_D614G,Spike_Q677H)
226	hCoV-19/Senegal/SN-THI-TIV-3313/2021	EPI_ISL_16942090	2021-03-10	Africa / Senegal / Dakar	Human			Female	37	Symptomatic		Original			B.1.1.7	GR	(Spike_H69del,NS8_Q27stop,NSP3_T183I,Spike_T716I,NSP6_S106del,N_R203K,Spike_A570D,NSP8_Q24R,NSP13_K460R,NSP3_I1412T,NS8_R52I,Spike_P681H,Spike_Y144del,NSP7_G64R,NSP6_G107del,NSP3_A890D,Spike_D1118H,NSP6_F108del,NS8_Y73C,N_G204R,Spike_V70del,NSP12_P323L,Spike_D614G,N_D3L)
227	hCoV-19/Senegal/SN-THI-TIV-3318/2021	EPI_ISL_16942091	2021-03-10	Africa / Senegal / Dakar	Human			Male	53	Symptomatic		Original			B.1.1.7	GR	(Spike_H69del,NS8_Q27stop,NSP3_D622N,NSP3_T183I,E_V58F,Spike_T716I,NSP6_S106del,N_R203K,Spike_A570D,NSP8_Q24R,NSP13_K460R,NSP3_I1412T,NS8_R52I,Spike_P681H,Spike_Y144del,NSP3_T749A,N_R195I,NSP7_G64R,Spike_R1185L,NSP6_G107del,NSP3_A890D,Spike_D1118H,NSP6_F108del,NS8_Y73C,N_G204R,Spike_V70del,NSP2_T634I,NSP12_P323L,Spike_D614G,N_D3L,Spike_S982A,N_S235F)
228	hCoV-19/Senegal/SN-THI-TIV-3347/2021	EPI_ISL_16942092	2021-03-10	Africa / Senegal / Dakar	Human			Female	91	Symptomatic		Original			Unassigned	G	(NSP8_E23G,NSP12_P323L,Spike_D614G,Spike_G142S,N_D144H)
229	hCoV-19/Senegal/SN-CTE-GUEREO-0499/2020	EPI_ISL_16942093	2020-07-06	Africa / Senegal / Dakar	Human		contact case	Male	48	Asymptomatic		Original			B.1.416	G	(N_S187L,NSP12_E254D,NSP12_P323L,Spike_D614G)
230	hCoV-19/Senegal/SN-THI-TIV-3351/2021	EPI_ISL_16942094	2021-03-10	Africa / Senegal / Dakar	Human		contact case	Male	47	Asymptomatic		Original			B.1.1.7	GR	(NS8_Q27stop,NSP3_T183I,Spike_T716I,NSP6_S106del,N_R203K,Spike_A570D,NSP8_Q24R,N_T379I,NSP13_K460R,NSP3_I1412T,NS8_R52I,Spike_P681H,NSP3_T749A,NSP7_G64R,NS8_Y46del,NS8_W45C,NSP6_G107del,NSP3_A890D,Spike_D1118H,NSP6_F108del,NS8_Y73C,N_G204R,N_G236V,NSP12_P323L,NSP5_A191V,Spike_D614G,NSP3_P153S,N_D3L)
231	hCoV-19/Senegal/SN-THI-TIV-3387/2021	EPI_ISL_16942095	2021-03-12	Africa / Senegal / Dakar	Human		contact case	Female	54	Asymptomatic		Original			B.1.1.7	GRY	(Spike_H69del,NS8_Q27stop,NSP3_T183I,Spike_T716I,NSP6_S106del,N_R203K,Spike_A570D,NSP8_Q24R,NSP13_K460R,Spike_N501Y,NSP3_I1412T,NS8_R52I,Spike_P681H,Spike_Y144del,NSP3_T749A,NSP7_G64R,NSP12_S647I,NSP6_G107del,NSP3_A890D,Spike_D1118H,NSP6_F108del,NS8_Y73C,N_G204R,Spike_V70del,NSP12_P323L,Spike_D614G,N_D3L,Spike_S982A,N_S235F)
232	hCoV-19/Senegal/SN-THI-TIV-3391/2021	EPI_ISL_16942096	2021-03-12	Africa / Senegal / Dakar	Human		contact case	Male	42	Asymptomatic		Original			B.1.1.7	GR	(Spike_H69del,NS8_Q27stop,NSP3_T183I,Spike_T716I,NSP6_S106del,N_R203K,Spike_A570D,NSP8_Q24R,NSP13_K460R,NSP3_I1412T,NS8_R52I,Spike_P681H,Spike_Y144del,NSP7_G64R,NSP6_G107del,NSP3_A890D,Spike_D1118H,NSP6_F108del,NS8_Y73C,N_G204R,Spike_V70del,NSP12_P323L,Spike_D614G,N_D3L,Spike_S982A,N_S235F)
233	hCoV-19/Senegal/SN-THI-TIV-3392/2021	EPI_ISL_16942097	2021-03-12	Africa / Senegal / Dakar	Human		contact case	Male	39	Asymptomatic		Original			B.1.1.420	GR	(Spike_L18F,NSP6_Q160R,NS3_W149C,N_R203K,N_P13S,NSP2_Y16N,N_S197T,NSP3_G1447del,N_G204R,NSP3_T820I,NSP12_P323L,NSP12_T85I,Spike_D614G,Spike_Q677H,NSP3_T1446S)
234	hCoV-19/Senegal/SN-IR2-0015191/2021	EPI_ISL_16942098	2021-03-13	Africa / Senegal / Dakar	Human			Male	44	Asymptomatic		Original		incoming traveler	B.1.1.7	GR	(Spike_H69del,NS8_Q27stop,NSP3_T183I,NSP3_P74S,Spike_T716I,NS8_K68stop,NSP6_S106del,N_R203K,Spike_A570D,Spike_T778I,NSP3_I1412T,NS8_R52I,Spike_P681H,Spike_Y144del,NSP12_P227L,NSP6_G107del,NSP3_A890D,Spike_D1118H,NSP6_F108del,NS8_Y73C,N_G204R,Spike_V70del,NSP12_P323L,NSP14_P451S,Spike_D614G,N_D3L,Spike_S982A,Spike_A653V,N_S235F)
235	hCoV-19/Senegal/SN-MBO-21-002451/2021	EPI_ISL_16942099	2021-03-11	Africa / Senegal / Dakar	Human			Male	36	Asymptomatic		Original		incoming traveler	B.1.1.420	GR	(Spike_L18F,NSP6_Q160R,NS3_W149C,N_R203K,N_P13S,NSP2_Y16N,N_S197T,N_G204R,NSP3_T820I,NSP12_P323L,NSP12_T85I,Spike_T478R,Spike_D614G,Spike_Q677H)
236	hCoV-19/Senegal/SN-IR1-0025925/2021	EPI_ISL_16942100	2021-03-12	Africa / Senegal / Dakar	Human			Male	55	Asymptomatic		Original		outgoing traveler	B.1.525	G	(Spike_H69del,NSP12_P323F,M_I82T,Spike_A67V,N_A12G,NSP3_T1189I,NSP6_G107del,E_L21F,NSP6_S106del,Spike_E484K,N_T205I,NSP6_F108del,Spike_Q52R,Spike_V70del,Spike_D614G,Spike_Y144del,Spike_F888L,NSP15_T83N,Spike_Q677H)
237	hCoV-19/Senegal/SN-IR2-000171/2020	EPI_ISL_16942101	2020-07-17	Africa / Senegal / Dakar	Human			Male	38	Asymptomatic		Original		outgoing traveler	B.1.416	G	(NSP2_L274F,N_T141I,NSP3_R745K,NSP16_K16R,NSP3_M84V,NSP12_P323L,Spike_D614G,NSP13_R248I)
238	hCoV-19/Senegal/SN-IR2-0015000/2021	EPI_ISL_16942102	2021-03-11	Africa / Senegal / Dakar	Human			Female	90	Asymptomatic		Original		outgoing traveler	B.1.1.420	GR	(Spike_L18F,NSP6_Q160R,NSP16_K277R,NS3_W149C,NSP3_T1306I,N_R203K,N_P13S,NSP2_Y16N,N_S197T,N_G204R,NSP3_T820I,NSP12_P323L,NSP12_T85I,Spike_D614G,NSP12_A923S,Spike_Q677H)
239	hCoV-19/Senegal/SN-IR3-001231/2021	EPI_ISL_16942103	2021-03-10	Africa / Senegal / Dakar	Human			Male	33	Asymptomatic		Original		outgoing traveler	B.1.1.7	GRY	(Spike_H69del,NS8_Q27stop,NSP3_T183I,Spike_T716I,NSP6_S106del,N_R203K,Spike_A570D,NSP8_Q24R,NSP13_A446S,Spike_L229F,NSP13_K460R,Spike_N501Y,NSP3_I1412T,NS8_R52I,Spike_P681H,Spike_Y144del,NSP3_T749A,NSP7_G64R,Spike_D1260Y,NSP6_G107del,NSP3_A890D,Spike_D1118H,NSP6_F108del,NS8_Y73C,N_G204R,Spike_V70del,NSP12_P323L,Spike_D614G,N_D3L,Spike_S982A,N_S235F)
240	hCoV-19/Senegal/SN-IRLPC-002315/2021	EPI_ISL_16942104	2021-03-04	Africa / Senegal / Dakar	Human			Male	48	Asymptomatic		Original		outgoing traveler	B.1.1.7	GR	(Spike_H69del,NS8_Q27stop,NSP3_T183I,Spike_T716I,NSP6_S106del,N_R203K,Spike_A570D,NSP8_Q24R,NSP13_A446S,NSP13_K460R,NSP3_I1412T,NS8_R52I,Spike_P681H,Spike_Y144del,NSP3_T749A,NSP7_G64R,Spike_D1260Y,NSP6_G107del,NSP3_A890D,Spike_D1118H,NSP6_F108del,NS8_Y73C,N_G204R,Spike_V70del,NSP12_P323L,Spike_D614G,N_D3L,Spike_S982A,N_S235F)
241	hCoV-19/Senegal/SN-MBO-21-002448/2021	EPI_ISL_16942105	2021-03-11	Africa / Senegal / Dakar	Human			Female	64	Asymptomatic		Original		outgoing traveler	B.1.1.420	GR	(NSP3_D782E,Spike_L18F,NSP6_Q160R,NS3_W149C,NS7a_T39I,N_R203K,N_P13S,NSP2_Y16N,N_S197T,NSP14_T250I,N_G204R,NSP3_T820I,NSP12_P323L,NSP12_T85I,Spike_D614G,Spike_Q677H)
242	hCoV-19/Senegal/SN-MBO-21-002450/2021	EPI_ISL_16942106	2021-03-11	Africa / Senegal / Dakar	Human			Female	42	Asymptomatic		Original		outgoing traveler	B.1.1.7	GRY	(Spike_H69del,NS8_Q27stop,NSP2_M141L,NSP3_T183I,Spike_T716I,NSP6_S106del,N_R203K,Spike_A570D,NSP8_Q24R,NSP13_K460R,Spike_N501Y,Spike_S939F,NSP3_I1412T,NS8_R52I,Spike_P681H,Spike_Y144del,NSP3_T749A,NSP7_G64R,NSP6_G107del,NSP3_A890D,Spike_D1118H,NSP6_F108del,NS8_Y73C,Spike_V622F,N_G204R,Spike_V70del,NSP3_N263K,NSP12_P323L,Spike_D614G,N_D3L,Spike_S982A,N_S235F)
243	hCoV-19/Senegal/SN-MBO-21-002457/2021	EPI_ISL_16942107	2021-03-11	Africa / Senegal / Dakar	Human			Female	36	Asymptomatic		Original		outgoing traveler	B.1	GH	(NSP3_T1198I,NSP6_M52I,NSP13_G433S,N_Q70R,NS3_S216P,NSP3_F918L,Spike_S477N,NS3_T14I,NS3_Q57H,N_S187L,NSP3_L1244F,NSP12_P323L,Spike_D614G,NSP3_S1437F,Spike_V1228L,Spike_Q675H)
244	hCoV-19/Senegal/SN-MBO-21-2437/2021	EPI_ISL_16942108	2021-03-10	Africa / Senegal / Dakar	Human			Female	40	Asymptomatic		Original		outgoing traveler	B.1.1.7	GR	(Spike_H69del,NS8_Q27stop,NSP3_T183I,Spike_T716I,NSP3_K1077N,NSP6_S106del,N_R203K,Spike_A570D,NSP8_Q24R,NSP13_K460R,NSP3_I1412T,NS8_R52I,Spike_P681H,Spike_Y144del,NSP3_T749A,NSP7_G64R,NSP6_G107del,NSP3_A890D,M_V70I,Spike_D1118H,NSP6_F108del,NS8_Y73C,N_G204R,Spike_V70del,N_A12V,NSP12_P323L,Spike_D614G,N_D3L,Spike_S982A,N_S235F)
245	hCoV-19/Senegal/THI-JOA-0112/2020	EPI_ISL_16942109	2020-07-06	Africa / Senegal / Dakar	Human			Male	30	Asymptomatic		Original		outgoing traveler	B.1.1.7	GR	(Spike_H69del,NS8_Q27stop,NSP3_T183I,Spike_T716I,NSP6_S106del,N_R203K,Spike_A570D,NSP8_Q24R,N_T379I,NSP13_K460R,NSP3_I1412T,NS8_R52I,Spike_P681H,Spike_Y144del,NSP3_T749A,NSP7_G64R,NSP6_G107del,NSP3_A890D,Spike_D1118H,NSP6_F108del,NS8_Y73C,N_G204R,Spike_V70del,NSP12_P323L,Spike_D614G,N_D3L,Spike_S982A,N_S235F)
246	hCoV-19/Senegal/SN-CHRT-1268/2021	EPI_ISL_16942110	2021-03-10	Africa / Senegal / Dakar	Human		suspected case	Male	44	Symptomatic		Original			B.1.1.7	GRY	(Spike_H69del,NS8_Q27stop,NSP3_T183I,Spike_T716I,NSP6_S106del,N_R203K,Spike_A570D,NSP8_Q24R,NSP13_K460R,Spike_N501Y,NSP3_I1412T,NS8_R52I,Spike_P681H,Spike_Y144del,NSP3_T749A,NSP7_G64R,Spike_D627Y,NSP6_G107del,NSP3_A890D,Spike_D1118H,NSP6_F108del,NS8_Y73C,N_G204R,Spike_V70del,NSP12_P323L,Spike_D614G,N_D3L,Spike_S982A,N_S235F)
247	hCoV-19/Senegal/SN-CHRT-1273/2021	EPI_ISL_16942111	2021-03-11	Africa / Senegal / Dakar	Human		suspected case	Male	58	Symptomatic		Original			Unassigned	G	(E_L73F,N_P13S,N_Q83R,NSP12_P323L,NSP12_V880I,NSP12_T85I,Spike_D614G,Spike_Q677H)
248	hCoV-19/Senegal/SN-CHRT-1277/2021	EPI_ISL_16942112	2021-03-12	Africa / Senegal / Dakar	Human		suspected case	Female	unknown	Symptomatic		Original			B.1.1.7	G	(Spike_H69del,NSP10_D91G,NS8_Q27stop,NSP3_T183I,Spike_T716I,NSP6_S106del,Spike_A570D,NSP8_Q24R,NSP13_K460R,NS8_R52I,Spike_P681H,Spike_Y144del,NSP7_G64R,NSP6_G107del,NSP3_A890D,NSP14_M62I,Spike_D1118H,NSP6_F108del,NS8_Y73C,Spike_V70del,NSP12_P323L,Spike_D614G,N_D3L,Spike_S982A)
249	hCoV-19/Senegal/SN-CHRT-1284/2021	EPI_ISL_16942113	2021-03-12	Africa / Senegal / Dakar	Human		suspected case	Male	87	Symptomatic		Original			B.1.1.420	GR	(Spike_T20I,Spike_L18F,NSP6_Q160R,N_R203K,N_P13S,N_S197T,N_G204R,NSP3_T820I,NSP12_P323L,NSP12_T85I,N_A152S,Spike_D614G,Spike_Q677H)
250	hCoV-19/Senegal/SN-CTE-GUEREO-0246/2020	EPI_ISL_16942114	2020-06-03	Africa / Senegal / Dakar	Human		suspected case	Female	21	Symptomatic		Original			Unassigned	G	(Spike_Y144del,Spike_G1267R,Spike_Q677H)
251	hCoV-19/Senegal/SN-CTE-GUEREO-0483/2020	EPI_ISL_16942115	2020-07-06	Africa / Senegal / Dakar	Human		suspected case	Male	49	Symptomatic		Original			B.1.416	G	(NSP6_I266T,N_S187L,NSP3_K463R,NSP12_P323L,Spike_D614G)
252	hCoV-19/Senegal/SN-CTE-GUEREO-0505/2020	EPI_ISL_16942116	2020-07-06	Africa / Senegal / Dakar	Human		suspected case	Female	37	Symptomatic		Original			B.1.416	G	(NSP3_M951I,NSP12_Q773L,NSP12_P323L,Spike_D614G,N_D144H)
253	hCoV-19/Senegal/SN-CTE-GUEREO-0509/2020	EPI_ISL_16942117	2020-07-06	Africa / Senegal / Dakar	Human		suspected case	Male	46	Symptomatic		Original			B.1.1	GR	(NSP3_D218E,N_R203K,NSP4_S336L,N_G204R,NSP12_P323L,NS3_Q185H,Spike_D614G)
254	hCoV-19/Senegal/SN-EPMB-0185_S708/2021	EPI_ISL_16942118	2021-03-11	Africa / Senegal / Dakar	Human		suspected case	Female	23	Symptomatic		Original			Unassigned	G	(N_P13S,NSP2_Y16N,NSP3_T820I,NSP12_P323L,NSP12_T85I,Spike_D614G,Spike_Q677H)
255	hCoV-19/Senegal/SN-IR1-0025885/2021	EPI_ISL_16942119	2021-03-12	Africa / Senegal / Dakar	Human		suspected case	Female	39	Symptomatic		Original			Unassigned	G	(Spike_L18F,NSP15_D39G,Spike_H49Y,N_P13S,NSP3_T820I,NSP12_V299A,NS8_V62L,NSP12_P323L,NSP12_T85I,Spike_D614G,Spike_A688V,NSP15_P270L)
256	hCoV-19/Senegal/SN-MBO-21-2444/2021	EPI_ISL_16942120	2021-03-10	Africa / Senegal / Dakar	Human		suspected case	Male	39	Symptomatic		Original			B.1.1.420	GR	(Spike_L18F,NSP6_Q160R,N_R203K,N_P13S,N_S197T,NSP14_A360S,N_G204R,NSP3_T820I,NSP12_P323L,NSP12_T85I,Spike_D614G,N_R191L,Spike_Q677H)
257	hCoV-19/Senegal/SN-MBO-21-2446/2021	EPI_ISL_16942121	2021-03-10	Africa / Senegal / Dakar	Human		suspected case	Male	73	Symptomatic		Original			B.1.1.7	GRY	(Spike_H69del,NS8_Q27stop,NSP3_T183I,Spike_T716I,NSP6_S106del,N_R203K,Spike_A570D,NSP8_Q24R,NSP13_K460R,Spike_N501Y,NSP3_I1412T,NS8_R52I,Spike_P681H,Spike_Y144del,NSP3_T749A,NSP7_G64R,NSP6_G107del,NSP3_A890D,Spike_D1118H,NSP3_E1252D,NSP6_F108del,NS8_Y73C,N_G204R,Spike_V70del,NSP12_P323L,Spike_D614G,N_D3L,Spike_S982A,N_S235F)
258	hCoV-19/Senegal/SN-MBO-21-2468/2021	EPI_ISL_16942122	2021-03-12	Africa / Senegal / Dakar	Human		suspected case	Male	62	Symptomatic		Original			B.1.525	G	(Spike_H69del,NSP12_P323F,M_I82T,Spike_A67V,N_A12G,NSP3_T1189I,NSP6_G107del,E_L21F,NSP6_S106del,N_T205I,NSP6_F108del,Spike_Q52R,Spike_V70del,Spike_D614G,Spike_Y144del,Spike_F888L,Spike_Q677H,NS7a_Q62stop)
259	hCoV-19/Senegal/SN-MBO-21-2471/2021	EPI_ISL_16942123	2021-03-12	Africa / Senegal / Dakar	Human		suspected case	Male	34	Symptomatic		Original			Unassigned	G	(Spike_L18F,NSP6_Q160R,N_P13S,NSP2_Y16N,NSP3_T820I,Spike_G1251V,NSP12_P323L,Spike_S1252C,Spike_Q677H)
260	hCoV-19/Senegal/SN-MBO-21-2472/2021	EPI_ISL_16942124	2021-03-13	Africa / Senegal / Dakar	Human		suspected case	Male	73	Symptomatic		Original			B.1.1.420	GR	(Spike_L18F,NSP6_Q160R,NS3_W149C,NSP3_V1847F,N_R203K,N_P13S,NSP2_Y16N,N_S197T,N_G204R,NSP3_T820I,NSP12_P323L,NSP12_T85I,Spike_T478R,Spike_D614G,NSP1_Q66H,Spike_Q677H)
261	hCoV-19/Senegal/SN-TH-CTE-BM-0397/2020	EPI_ISL_16942125	2020-07-17	Africa / Senegal / Dakar	Human		suspected case	Male	49	Symptomatic		Original			Unassigned	G	(Spike_V382L,NSP12_P323L,Spike_D614G)
262	hCoV-19/Senegal/SN-THI-20-1333/2020	EPI_ISL_16942126	2020-07-06	Africa / Senegal / Dakar	Human		suspected case	Female	50	Symptomatic		Original			Unassigned	G	(NSP3_V50L,NSP12_G671S,NSP2_L113F,NSP12_P323L,Spike_D614G,NSP12_R750C)
263	hCoV-19/Senegal/SN-THI-20-1335/2020	EPI_ISL_16942127	2020-07-06	Africa / Senegal / Dakar	Human		suspected case	Male	64	Symptomatic		Original			Unassigned	G	(Spike_V70F,NSP2_L274F,NSP12_P323L,Spike_D614G)
264	hCoV-19/Senegal/SN-THI-21-1225/2021	EPI_ISL_16942128	2021-03-10	Africa / Senegal / Dakar	Human		suspected case	Female	41	Symptomatic		Original			B.1.1.7	GRY	(Spike_H69del,NSP10_D91G,NS8_Q27stop,NSP3_T183I,Spike_T716I,NSP6_S106del,N_R203K,Spike_A570D,NSP8_Q24R,NSP13_K460R,Spike_N501Y,NSP3_I1412T,NS8_R52I,Spike_P681H,Spike_Y144del,NSP3_T749A,NSP7_G64R,NSP6_G107del,NSP3_A890D,Spike_D1118H,NSP6_F108del,NS6_R20K,NS8_Y73C,N_G204R,Spike_V70del,NSP2_T634I,NSP12_P323L,Spike_D614G,N_D3L,Spike_S982A,N_S235F)
265	hCoV-19/Senegal/SN-THI-21-1229/2021	EPI_ISL_16942129	2021-03-10	Africa / Senegal / Dakar	Human		suspected case	Female	72	Symptomatic		Original			B.1	GR	(Spike_L18F,NSP6_Q160R,NSP12_Q184K,N_P13S,N_S197T,Spike_S708C,N_G204R,NSP3_T820I,NSP12_P323L,NSP12_T85I,Spike_D614G)
266	hCoV-19/Senegal/SN-THI-21-1232/2021	EPI_ISL_16942130	2021-03-10	Africa / Senegal / Dakar	Human		suspected case	Female	58	Symptomatic		Original			Unassigned	G	(N_P13S,NSP3_T820I,NSP12_P323L,NSP12_T85I,Spike_D614G,Spike_C1247F)
267	hCoV-19/Senegal/SN-THI-21-1234/2021	EPI_ISL_16942131	2021-03-11	Africa / Senegal / Dakar	Human		suspected case	Female	55	Symptomatic		Original			B.1	G	(NSP3_D411E,Spike_L18F,NSP6_Q160R,NSP2_R46G,N_P13S,N_S197T,NSP3_K413del,NSP3_T820I,NSP3_C1392F,NSP12_P323L,NSP12_T85I,Spike_D614G,N_D63Y)
268	hCoV-19/Senegal/SN-THI-21-1244/2021	EPI_ISL_16942132	2021-03-11	Africa / Senegal / Dakar	Human		suspected case	Male	25	Symptomatic		Original			B.1.1.420	GR	(Spike_L18F,NSP6_Q160R,NSP3_T182I,NSP3_T1004I,NS3_W149C,N_R203K,N_P13S,N_S197T,NSP12_K91R,N_G204R,NSP3_T820I,NSP12_P323L,NSP12_T85I,Spike_D614G,Spike_Q677H)
269	hCoV-19/Senegal/SN-THI-21-1246/2021	EPI_ISL_16942133	2021-03-11	Africa / Senegal / Dakar	Human		suspected case	Female	31	Symptomatic		Original			B.1	G	(Spike_L18F,NSP6_P44L,NSP13_M436I,NSP14_D496Y,N_P13S,NSP6_T181I,NSP3_T820I,M_I24L,NSP12_P323L,NSP12_T85I,Spike_D614G)
270	hCoV-19/Senegal/SN-THI-21-1277/2021	EPI_ISL_16942134	2021-03-12	Africa / Senegal / Dakar	Human		suspected case	unknown	64	Symptomatic		Original			B.1.1.7	GR	(Spike_H69del,NS8_Q27stop,NSP3_T183I,Spike_T716I,NSP6_S106del,N_R203K,Spike_A570D,NSP8_Q24R,NSP13_K460R,NSP3_I1412T,NS8_R52I,Spike_P681H,Spike_Y144del,NSP3_T749A,NSP7_G64R,NSP6_G107del,NSP3_A890D,Spike_D1118H,NSP6_F108del,NS8_Y73C,N_G204R,Spike_V70del,NSP3_P125L,NSP12_P323L,Spike_D614G,N_D3L,Spike_S982A,NSP12_T644M,N_S235F)
271	hCoV-19/Senegal/SN-THI-KHO-678/2021	EPI_ISL_16942135	2021-03-12	Africa / Senegal / Dakar	Human		suspected case	Male	80	Symptomatic		Original			Unassigned	G	(NSP6_Q160R,N_P13S,NS3_Q57H,NSP15_D39Y,NSP12_P323L,NSP12_T85I,Spike_D614G)
272	hCoV-19/Senegal/SN-THI-KHO-679/2021	EPI_ISL_16942136	2021-03-12	Africa / Senegal / Dakar	Human		suspected case	Male	39	Symptomatic		Original			B.1.525	G	(Spike_H69del,NSP12_P323F,M_I82T,N_A414S,Spike_A67V,N_A12G,NSP3_T1189I,NSP6_G107del,E_L21F,NSP6_S106del,Spike_E484K,N_T205I,NSP6_F108del,Spike_Q52R,NSP3_E1271D,Spike_V70del,Spike_D614G,Spike_Y144del,Spike_F888L,Spike_Q677H)
273	hCoV-19/Senegal/SN-THI-MEK-0617/2021	EPI_ISL_16942137	2021-03-12	Africa / Senegal / Dakar	Human		suspected case	Male	66	Symptomatic		Original			P.1.14	GR	(NSP4_S184N,NSP6_S106del,Spike_H655Y,N_R203K,Spike_K417T,Spike_T1027I,Spike_D138Y,Spike_P1162S,NS3_S253P,NSP16_A116S,Spike_L18F,N_P80R,Spike_T20N,NSP3_K977Q,NSP6_G107del,NSP6_F108del,NSP3_S370L,N_G204R,NS8_E92K,Spike_P26S,NSP12_P323L,Spike_D614G,Spike_V1176F,NSP13_E341D)
274	hCoV-19/Senegal/SN-THI-POP-6475/2021	EPI_ISL_16942138	2021-03-12	Africa / Senegal / Dakar	Human		suspected case	Male	62	Symptomatic		Original			B.1.1.420	GR	(Spike_L18F,NSP6_Q160R,N_R203K,N_P13S,NSP2_Y16N,N_S197T,N_G204R,NSP3_T820I,NSP12_P323L,NSP12_T85I,Spike_D614G,Spike_Q677H)
275	hCoV-19/Senegal/SN-THI-SJD-21-021/2021	EPI_ISL_16942139	2021-03-12	Africa / Senegal / Dakar	Human		suspected case	Female	56	Symptomatic		Original			B.1.1.7	GR	(Spike_H69del,NS8_Q27stop,NSP3_T183I,Spike_T716I,NSP6_S106del,Spike_A570D,NSP8_Q24R,NSP13_K460R,NSP3_I1412T,NS8_R52I,Spike_P681H,Spike_Y144del,NSP3_T749A,NS3_D27Y,NSP7_G64R,NSP6_G107del,NSP3_A890D,Spike_D1118H,NS6_E55D,NSP6_F108del,NS3_R68I,NS8_Y73C,NSP12_D445N,N_G204R,Spike_V70del,NSP12_P323L,Spike_D614G,N_D3L,Spike_S982A,N_S235F)
276	hCoV-19/Senegal/SN-THI-TIV-3187/2021	EPI_ISL_16942140	2021-03-03	Africa / Senegal / Dakar	Human		suspected case	Male	52	Symptomatic		Original			B.1.525	G	(Spike_H69del,NSP12_P323F,M_I82T,Spike_A67V,N_A12G,NSP6_G107del,E_L21F,NSP6_S106del,NSP6_F108del,Spike_Q52R,Spike_V70del,Spike_D614G,Spike_Y144del,Spike_F888L,Spike_Q677H)
277	hCoV-19/Senegal/SN-THI-TIV-3331/2021	EPI_ISL_16942141	2021-03-10	Africa / Senegal / Dakar	Human		suspected case	Female	93	Symptomatic		Original			B.1.1.7	GR	(Spike_H69del,NS8_Q27stop,NSP3_T183I,Spike_T716I,NSP6_S106del,N_R203K,Spike_A570D,NSP8_Q24R,NSP13_K460R,NSP3_I1412T,NS8_R52I,Spike_P681H,Spike_Y144del,NSP3_T749A,NS3_G254R,NSP7_G64R,NSP6_G107del,NSP3_F1391L,NSP3_A890D,Spike_D1118H,NSP6_F108del,NS8_Y73C,N_G204R,Spike_V70del,NSP12_P323L,Spike_D614G,N_D3L,Spike_S982A,N_S235F)
278	hCoV-19/Senegal/SN-THI-TIV-3332/2021	EPI_ISL_16942142	2021-03-10	Africa / Senegal / Dakar	Human		suspected case	Male	77	Symptomatic		Original			Unassigned	G	(NSP14_D48N,N_P13S,NSP12_T85I,N_A152S,Spike_D614G,NSP12_T76I,Spike_Q677H)
279	hCoV-19/Senegal/SN-THI-TIV-3360/2021	EPI_ISL_16942143	2021-03-12	Africa / Senegal / Dakar	Human		suspected case	Female	35	Symptomatic		Original			B.1.525	G	(Spike_H69del,NSP12_P323F,M_I82T,Spike_A67V,N_A12G,NSP6_G107del,E_L21F,NSP6_S106del,N_T205I,NSP6_F108del,Spike_Q52R,Spike_V70del,Spike_D614G,Spike_Y144del,Spike_F888L,Spike_Q677H)
280	hCoV-19/Senegal/SN-THI-TIV-3395/2021	EPI_ISL_16942144	2021-03-12	Africa / Senegal / Dakar	Human		suspected case	Male	52	Symptomatic		Original			B.1.525	G	(Spike_H69del,NSP12_P323F,M_I82T,Spike_A67V,N_A12G,NSP6_G107del,E_L21F,NSP6_S106del,NSP6_F108del,Spike_Q52R,Spike_V70del,Spike_D614G,Spike_Y144del,Spike_F888L,Spike_Q677H)
281	hCoV-19/Senegal/SN-THI-TIV-3404/2021	EPI_ISL_16942145	2021-03-12	Africa / Senegal / Dakar	Human		suspected case	Male	59	Symptomatic		Original			B.1.1.7	GR	(Spike_H69del,NS8_Q27stop,NSP3_T183I,Spike_T716I,NSP6_S106del,N_R203K,Spike_A570D,NSP8_Q24R,NSP13_K460R,NSP3_I1412T,NS8_R52I,Spike_P681H,Spike_Y144del,NSP3_T749A,NSP7_G64R,NSP6_G107del,NSP3_A890D,Spike_D1118H,NSP6_F108del,NS8_Y73C,NSP12_D445N,N_G204R,Spike_V70del,NSP2_T634I,NSP12_P323L,Spike_D614G,N_D3L,Spike_S982A,N_S235F)
282	hCoV-19/Senegal/SN-IR1-0025621/2021	EPI_ISL_16987269	2021-03-10	Africa / Senegal / Dakar	Human		contact case	Female	14	Asymptomatic		Original			B.1.1.7	GRY	(Spike_H69del,NS8_Q27stop,NSP3_T183I,Spike_T716I,NSP6_S106del,N_R203K,Spike_A570D,NSP8_Q24R,N_T379I,NSP13_K460R,NS3_V256I,Spike_N501Y,NSP3_I1412T,NS8_R52I,Spike_P681H,Spike_Y144del,NS3_I20T,NSP3_T749A,NSP7_G64R,NSP6_G107del,NSP3_A890D,Spike_D1118H,NSP6_F108del,NS8_Y73C,N_G204R,Spike_V70del,NSP12_P323L,Spike_D614G,N_D3L,Spike_S982A,N_S235F)
283	hCoV-19/Senegal/SN-THI-TIV-3374/2021	EPI_ISL_16987270	2021-03-12	Africa / Senegal / Dakar	Human		contact case	Female	60	Asymptomatic		Original			B.1	G	(Spike_L18F,NSP6_Q160R,N_P13S,NSP13_A598S,NSP3_T820I,NSP2_K112N,NSP12_P323L,NSP12_T85I,Spike_D614G,NSP14_S255I)
284	hCoV-19/Senegal/SN-IR1-0026040/2021	EPI_ISL_16987271	2021-03-13	Africa / Senegal / Dakar	Human			Female	55	Asymptomatic		Original		outgoing traveler	B.1.1.420	GR	(Spike_L18F,NSP6_Q160R,NSP3_T182I,NS3_W149C,NSP12_E876D,N_R203K,N_P13S,N_S197T,N_G204R,NSP3_T820I,NSP12_P323L,NSP12_T85I,Spike_D614G,Spike_Q677H)
285	hCoV-19/Senegal/SN-MBO-21-2441/2021	EPI_ISL_16987272	2021-03-10	Africa / Senegal / Dakar	Human			Male	unknown	Asymptomatic		Original		outgoing traveler	B.1	GR	(Spike_L18F,NSP6_Q160R,NS3_W149C,N_P13S,N_S197T,N_G204R,NSP3_S1760F,NSP3_T820I,NSP12_P323L,NSP12_T85I,Spike_D614G,NSP12_P677L,Spike_Q677H)
286	hCoV-19/Senegal/SN-IR1-0025593/2021	EPI_ISL_16987273	2021-03-10	Africa / Senegal / Dakar	Human		suspected case	Female	36	Symptomatic		Original			B.1.1.7	GR	(Spike_H69del,NS8_Q27stop,NSP3_T183I,Spike_T716I,N_R203K,Spike_A570D,NSP8_Q24R,NSP13_A446S,NSP6_K111V,NSP13_K460R,NSP6_G107S,NSP6_V114M,NSP3_I1412T,NS8_R52I,Spike_P681H,NSP6_D112L,Spike_Y144del,NSP6_L110T,NSP3_T749A,NSP7_G64R,Spike_D1260Y,NSP3_A890D,Spike_D1118H,NS8_Y73C,N_G204R,Spike_V70del,NSP6_S106L,NSP12_P323L,Spike_D614G,N_D3L,Spike_S982A,NSP6_F108stop,N_S235F)
287	hCoV-19/Senegal/SN-MBO-21-2465/2021	EPI_ISL_16987274	2021-03-12	Africa / Senegal / Dakar	Human		suspected case	Male	72	Symptomatic		Original			B.1.1.420	GR	(Spike_L18F,NSP6_Q160R,N_R203K,Spike_F456Y,N_P13S,N_S197T,NSP10_T111I,N_G204R,NSP3_T820I,NS3_I35K,N_G34W,NSP12_P323L,NSP12_T85I,NSP12_T141I,Spike_D614G,NSP12_V473F,Spike_G769A)
288	hCoV-19/Senegal/SN-THI-21-1272/2021	EPI_ISL_16987275	2021-03-12	Africa / Senegal / Dakar	Human		suspected case	Female	61	Symptomatic		Original			A.27	S	(Spike_L18F,NSP15_A92V,Spike_G1219V,NSP13_P77L,Spike_H655Y,NS3_V50A,NSP2_P106L,NSP6_N82S,Spike_D796Y,NS3_ins258EL,NS3_V259L,Spike_N501Y,N_S202N,NSP4_D217G,NS8_L84S,Spike_L452R,Spike_A653V)
289	hCoV-19/Senegal/SN-THI-TIV-3405/2021	EPI_ISL_16987276	2021-03-12	Africa / Senegal / Dakar	Human		suspected case	Female	46	Symptomatic		Original			B.1.1.7	GR	(Spike_H69del,NS8_Q27stop,NSP3_T183I,Spike_T716I,NSP6_S106del,N_R203K,Spike_A570D,NSP8_Q24R,N_T379I,NSP13_K460R,Spike_Y144F,NS3_V256I,Spike_N501Y,NSP3_I1412T,NS8_R52I,Spike_P681H,NSP3_T749A,NSP7_G64R,NSP6_G107del,NSP3_A890D,Spike_D1118H,NSP6_F108del,NS8_Y73C,N_G204R,Spike_V70del,Spike_V143del,NSP12_P323L,Spike_D614G,N_D3L,Spike_S982A,N_S235F)
290	hCoV-19/Senegal/SN-CTE-GUEREO-0476/2020	EPI_ISL_1827867	2020-07-12	Africa / Senegal / Thies / Guereo	Human			Male	28	unknown		Original	Oropharyngeal swab	Confirmed	B.1.416	G	(NSP2_L274F,NSP3_L312F,N_S187L,NSP12_P323L,Spike_D614G,NSP4_G288S)
291	hCoV-19/Senegal/SN-THI-POP-5562/2020	EPI_ISL_1855408	2020-07-17	Africa / Senegal	Human	Other: DS POPENGUINE		Male	40	unknown		Original	Oropharyngeal swab	Suspect	B.1.416	G	(NSP8_T187I,NS3_S165F,Spike_Q1208P,NSP14_A323S,NSP3_A54N,NSP3_K1077R,NSP2_S394V,N_S51F,Spike_Y1209N,N_S187L,NSP12_P323L,Spike_D614G,Spike_G1204stop,N_P383L,N_P368S,NSP2_Y396N,NSP16_D125B)
