# Supplementary material for: Genomic Epidemiology of SARS-CoV-2 in Urban Settings in Senegal
Source: Viruses. 2023 May 24;15(6):1233. doi: 10.3390/v15061233 (PMC10302768; doi:10.3390/v15061233)
Supplement: Supplementary file 1 [file viruses-15-01233-s001.zip › Supplementary data S2.xlsx]

## Sheet: substitutions
Supplementary Data 2
	Substitutions	Frequency of occurrence
1	A23403G	280
2	C3037T	280
3	C14408T	278
4	C241T	219
5	G28883C	196
6	G28881A	190
7	G28882A	190
8	C28310T	129
9	C5548T	129
10	C5178T	127
11	T18132C	125
12	C13694T	122
13	C21614T	122
14	T847C	121
15	A11451G	120
16	A24373G	118
17	G3994T	111
18	T28862A	109
19	C23604A	106
20	G61A	104
21	C23709T	103
22	A28281T	102
23	G28280C	102
24	T28282A	102
25	C23271A	99
26	C5388A	99
27	A28111G	98
28	C15279T	98
29	G28048T	98
30	T16176C	98
31	C27972T	97
32	C5986T	97
33	C913T	97
34	G24914C	97
35	G25839T	97
36	C14676T	96
37	C28977T	94
38	T6954C	94
39	C3267T	93
40	T24506G	92
41	A17615G	88
42	A12162G	87
43	G12032C	87
44	A23063T	82
45	A4964G	82
46	G23593T	65
47	C16767T	62
48	A5353G	35
49	T851A	27
50	A6475T	23
51	C28887T	23
52	T26767C	23
53	C21762T	22
54	G23593C	22
55	T24224C	22
56	A21717G	21
57	A28699G	21
58	C14407T	21
59	C1498T	21
60	C18171T	21
61	C24748T	21
62	C26305T	21
63	C28308G	21
64	G29543T	21
65	T8593C	21
66	A1807G	20
67	A20724G	20
68	C2706T	20
69	C583T	20
70	T29728G	20
71	C10156T	19
72	C22995G	19
73	C28744T	19
74	G23012A	19
75	C28833T	18
76	C9565T	18
77	G2659A	18
78	A20268G	17
79	C6285T	17
80	G17572T	14
81	G25340T	14
82	C28957T	13
83	C29409T	13
84	C21638T	12
85	C22450T	12
86	A29776T	11
87	G28703C	11
88	C3264T	10
89	T15684C	10
90	C21707T	9
91	C29358T	9
92	A9204G	7
93	G22992A	7
94	T9100C	7
95	C11563T	6
96	C17502T	6
97	C2110T	6
98	C22916A	6
99	C4891T	6
100	G25785T	6
101	G25906T	6
102	G26467C	6
103	A28095T	5
104	A4681G	5
105	A7678G	5
106	C14120T	5
107	C17550T	5
108	C19170T	5
109	C28253T	5
110	C5184T	5
111	C5192T	5
112	C8950T	5
113	G14773A	5
114	G15380T	5
115	G19962T	5
116	G21986A	5
117	G24620T	5
118	G25116T	5
119	G25218T	5
120	G26199T	5
121	G28079T	5
122	G29422T	5
123	G4583A	5
124	G4720T	5
125	T6079C	5
126	A11430G	4
127	A13296G	4
128	A13712G	4
129	A1699T	4
130	A4457G	4
131	A5311G	4
132	C10036T	4
133	C1185T	4
134	C12312T	4
135	C1625T	4
136	C19390T	4
137	C2003T	4
138	C22802A	4
139	C23520T	4
140	C23525T	4
141	C25702T	4
142	C26801T	4
143	C27247T	4
144	C28657T	4
145	C28846T	4
146	C29730T	4
147	C3093T	4
148	C4456T	4
149	C5907T	4
150	C8626T	4
151	G13235A	4
152	G21123T	4
153	G23948T	4
154	G25563T	4
155	G28109T	4
156	G28727T	4
157	G29402T	4
158	G3955T	4
159	T1375C	4
160	T22917G	4
161	T25475G	4
162	T28026C	4
163	T7984C	4
164	A10258G	3
165	A11217G	3
166	A15187G	3
167	A18366G	3
168	A20262G	3
169	A23416T	3
170	A28273T	3
171	A28482G	3
172	A29761T	3
173	A361G	3
174	A4957C	3
175	A6737G	3
176	C10038T	3
177	C1122T	3
178	C12025T	3
179	C15324T	3
180	C15738T	3
181	C16293T	3
182	C16466T	3
183	C17172T	3
184	C17733T	3
185	C19884T	3
186	C19895T	3
187	C21575T	3
188	C21658T	3
189	C21846T	3
190	C21855T	3
191	C23191T	3
192	C2509T	3
193	C25433T	3
194	C25731T	3
195	C28236T	3
196	C28603T	3
197	C29218T	3
198	C4099T	3
199	C4832T	3
200	C5031T	3
201	C6449T	3
202	C8782T	3
203	G10266T	3
204	G10631A	3
205	G10870T	3
206	G14268A	3
207	G20578T	3
208	G22468T	3
209	G23587C	3
210	G23868T	3
211	G24586A	3
212	G25166C	3
213	G25563C	3
214	G27506T	3
215	G28845T	3
216	G28857T	3
217	G28878A	3
218	G28980T	3
219	G29527T	3
220	G29742A	3
221	G29745T	3
222	G29751T	3
223	G5326T	3
224	G6463A	3
225	G6532T	3
226	G9802T	3
227	T24907A	3
228	T25541C	3
229	T26038C	3
230	T28144C	3
231	T29753C	3
232	T3808C	3
233	A11332G	2
234	A1378G	2
235	A17018C	2
236	A17322C	2
237	A17871T	2
238	A19736G	2
239	A21488G	2
240	A21562T	2
241	A22456G	2
242	A24727G	2
243	A24783G	2
244	A2510G	2
245	A2560G	2
246	A26086T	2
247	A28254C	2
248	A28461G	2
249	A28521G	2
250	C11095T	2
251	C11109T	2
252	C11152T	2
253	C12171T	2
254	C12249T	2
255	C12459T	2
256	C13138T	2
257	C13665T	2
258	C13860T	2
259	C14184T	2
260	C14322T	2
261	C14802T	2
262	C14980T	2
263	C15540T	2
264	C1567T	2
265	C1594T	2
266	C16173T	2
267	C18348T	2
268	C18570T	2
269	C18714T	2
270	C18788T	2
271	C18877T	2
272	C18928T	2
273	C19011T	2
274	C1912T	2
275	C19374T	2
276	C19975A	2
277	C20429T	2
278	C2142T	2
279	C21789T	2
280	C21812T	2
281	C22851T	2
282	C22858T	2
283	C22987T	2
284	C23029T	2
285	C23240T	2
286	C23613T	2
287	C23625T	2
288	C23635T	2
289	C24023T	2
290	C2416T	2
291	C24378T	2
292	C2453T	2
293	C25916T	2
294	C26750T	2
295	C27131T	2
296	C27213T	2
297	C27509T	2
298	C27813T	2
299	C27923T	2
300	C28708T	2
301	C28720T	2
302	C28807T	2
303	C28905T	2
304	C29370T	2
305	C2939T	2
306	C29614T	2
307	C29625T	2
308	C29686T	2
309	C3040T	2
310	C3096T	2
311	C3261T	2
312	C3876T	2
313	C3923T	2
314	C4012T	2
315	C4543T	2
316	C5173T	2
317	C5413T	2
318	C5724T	2
319	C5730T	2
320	C5869T	2
321	C6312T	2
322	C6541T	2
323	C6997G	2
324	C7029T	2
325	C7528T	2
326	C774T	2
327	C8208T	2
328	C8389T	2
329	C9430T	2
330	C9891T	2
331	C9996T	2
332	G10105T	2
333	G11128A	2
334	G1141T	2
335	G11842A	2
336	G12071A	2
337	G13385A	2
338	G14055T	2
339	G14123A	2
340	G14209T	2
341	G15372T	2
342	G15543T	2
343	G174T	2
344	G17533A	2
345	G18028T	2
346	G18225T	2
347	G18583T	2
348	G18803T	2
349	G19109T	2
350	G19117T	2
351	G19735T	2
352	G21761T	2
353	G22249T	2
354	G22273A	2
355	G23270T	2
356	G23401T	2
357	G23426T	2
358	G2426A	2
359	G24301A	2
360	G24368T	2
361	G24812A	2
362	G25244T	2
363	G25352T	2
364	G25440T	2
365	G25552T	2
366	G25593C	2
367	G25906C	2
368	G25907T	2
369	G26268T	2
370	G27390T	2
371	G27754T	2
372	G28077T	2
373	G28209T	2
374	G28375A	2
375	G28655T	2
376	G29260T	2
377	G29468A	2
378	G29628T	2
379	G29639T	2
380	G29742T	2
381	G3692T	2
382	G373A	2
383	G4960T	2
384	G5230T	2
385	G6850A	2
386	G7675T	2
387	T10999C	2
388	T12583C	2
389	T13102G	2
390	T14196A	2
391	T15096C	2
392	T17574C	2
393	T17664C	2
394	T22015C	2
395	T22912G	2
396	T23629C	2
397	T2428C	2
398	T2454A	2
399	T25969C	2
400	T27499C	2
401	T27576C	2
402	T27760A	2
403	T29728C	2
404	T5065G	2
405	T5471C	2
406	T7033G	2
407	T9860A	2
408	A1015G	1
409	A10323G	1
410	A1034G	1
411	A10564G	1
412	A10924G	1
413	A11120G	1
414	A11353G	1
415	A11413G	1
416	A12048G	1
417	A12159G	1
418	A1226T	1
419	A12273G	1
420	A12666C	1
421	A13758G	1
422	A1388G	1
423	A1399G	1
424	A14112G	1
425	A14502G	1
426	A15250G	1
427	A15758T	1
428	A1588G	1
429	A15972T	1
430	A16638T	1
431	A16889G	1
432	A1759G	1
433	A17730G	1
434	A17998G	1
435	A18836G	1
436	A19073G	1
437	A19167G	1
438	A19650G	1
439	A19740T	1
440	A20294G	1
441	A20465G	1
442	A2069G	1
443	A20705G	1
444	A21474T	1
445	A21993T	1
446	A22012T	1
447	A22107G	1
448	A22237T	1
449	A22812C	1
450	A22862T	1
451	A23044T	1
452	A2345G	1
453	A23668T	1
454	A23696G	1
455	A24118T	1
456	A24373T	1
457	A24949G	1
458	A25545C	1
459	A25590G	1
460	A25637G	1
461	A25921T	1
462	A25998G	1
463	A26592T	1
464	A27118G	1
465	A27140G	1
466	A27270G	1
467	A27369G	1
468	A27373C	1
469	A27859G	1
470	A28271G	1
471	A28594G	1
472	A28877T	1
473	A29544G	1
474	A29567G	1
475	A2969G	1
476	A29700G	1
477	A3027T	1
478	A3078G	1
479	A3094G	1
480	A3210G	1
481	A3235G	1
482	A3427T	1
483	A3852T	1
484	A3854G	1
485	A3904G	1
486	A4107G	1
487	A4229C	1
488	A4353G	1
489	A4386G	1
490	A4528G	1
491	A4702G	1
492	A5648C	1
493	A6295G	1
494	A6319G	1
495	A6569G	1
496	A6613G	1
497	A6646G	1
498	A8031G	1
499	A8250G	1
500	A8446G	1
501	A861G	1
502	A9328G	1
503	A941G	1
504	A9701G	1
505	C10029T	1
506	C10041T	1
507	C10116T	1
508	C10202T	1
509	C10207T	1
510	C10279T	1
511	C10450T	1
512	C1057T	1
513	C10626T	1
514	C1063T	1
515	C10775A	1
516	C10789T	1
517	C10854T	1
518	C11103T	1
519	C11200T	1
520	C11339T	1
521	C1142T	1
522	C11497T	1
523	C11514T	1
524	C11644T	1
525	C11758T	1
526	C11824T	1
527	C1191T	1
528	C12085A	1
529	C12115T	1
530	C1218T	1
531	C12439T	1
532	C12469T	1
533	C12513T	1
534	C12534T	1
535	C12651T	1
536	C12763T	1
537	C12778T	1
538	C1284T	1
539	C12896T	1
540	C12970T	1
541	C1302T	1
542	C13255T	1
543	C13356T	1
544	C13384T	1
545	C13667T	1
546	C13862T	1
547	C13990A	1
548	C1420T	1
549	C14214T	1
550	C1427T	1
551	C14340T	1
552	C14358T	1
553	C14694T	1
554	C14760T	1
555	C14928T	1
556	C14932T	1
557	C15141T	1
558	C15222T	1
559	C15237T	1
560	C15240T	1
561	C15315T	1
562	C15371T	1
563	C15381T	1
564	C15470T	1
565	C15688T	1
566	C15933T	1
567	C15981T	1
568	C16111T	1
569	C1613T	1
570	C16323T	1
571	C16329T	1
572	C16338T	1
573	C16580T	1
574	C16596T	1
575	C1684T	1
576	C16887T	1
577	C16915T	1
578	C16995T	1
579	C17125T	1
580	C17304T	1
581	C17440T	1
582	C17481T	1
583	C17762T	1
584	C17977T	1
585	C18060T	1
586	C18086T	1
587	C18115T	1
588	C18252T	1
589	C18401T	1
590	C18458T	1
591	C18646T	1
592	C18687T	1
593	C18946T	1
594	C19172T	1
595	C19274A	1
596	C19343T	1
597	C19488T	1
598	C19572T	1
599	C19593T	1
600	C19602T	1
601	C1968T	1
602	C19868A	1
603	C20031T	1
604	C20178T	1
605	C203T	1
606	C20402T	1
607	C20483T	1
608	C20703T	1
609	C21057T	1
610	C2113T	1
611	C21178T	1
612	C21219T	1
613	C21301T	1
614	C21410T	1
615	C21411A	1
616	C21621A	1
617	C21621T	1
618	C21627T	1
619	C22082T	1
620	C22208T	1
621	C22251T	1
622	C22290T	1
623	C22311T	1
624	C22383T	1
625	C225T	1
626	C23114T	1
627	C23130A	1
628	C23188T	1
629	C23248T	1
630	C23380T	1
631	C23533T	1
632	C23557T	1
633	C23604G	1
634	C23685G	1
635	C23707T	1
636	C23802T	1
637	C23895T	1
638	C23934T	1
639	C23987T	1
640	C23996T	1
641	C24034T	1
642	C24337T	1
643	C24338A	1
644	C24382T	1
645	C2445T	1
646	C24616T	1
647	C24642T	1
648	C25046T	1
649	C25276A	1
650	C25276T	1
651	C25317G	1
652	C25378T	1
653	C25413T	1
654	C25463T	1
655	C25469T	1
656	C25517T	1
657	C25521T	1
658	C25553T	1
659	C25603T	1
660	C25607T	1
661	C25626T	1
662	C25635T	1
663	C25658T	1
664	C25692T	1
665	C25693T	1
666	C25708T	1
667	C25710T	1
668	C25791T	1
669	C25886T	1
670	C25904T	1
671	C26028T	1
672	C26060T	1
673	C26165T	1
674	C26242T	1
675	C26313T	1
676	C26447T	1
677	C26461T	1
678	C26586T	1
679	C26606T	1
680	C26681T	1
681	C26735T	1
682	C26858T	1
683	C26954T	1
684	C27011T	1
685	C27059T	1
686	C27143T	1
687	C27323T	1
688	C27350T	1
689	C27393T	1
690	C27476T	1
691	C27549T	1
692	C27577T	1
693	C27630T	1
694	C27684T	1
695	C27741T	1
696	C27847T	1
697	C27874T	1
698	C27881T	1
699	C27975T	1
700	C28087T	1
701	C28102T	1
702	C28308T	1
703	C28512G	1
704	C28528T	1
705	C28606T	1
706	C28695T	1
707	C28758A	1
708	C28854T	1
709	C28915T	1
710	C28926T	1
711	C29085T	1
712	C29119T	1
713	C29167T	1
714	C29274T	1
715	C29296T	1
716	C29311T	1
717	C29366T	1
718	C29375T	1
719	C2937T	1
720	C29421T	1
721	C29514T	1
722	C29541T	1
723	C29585T	1
724	C29670T	1
725	C29708T	1
726	C29738T	1
727	C29769T	1
728	C3156T	1
729	C3170T	1
730	C3176T	1
731	C3177T	1
732	C321G	1
733	C3253T	1
734	C3373A	1
735	C337T	1
736	C3425A	1
737	C3619T	1
738	C3653T	1
739	C3737T	1
740	C3784T	1
741	C3828T	1
742	C3884T	1
743	C4009T	1
744	C4021T	1
745	C4039T	1
746	C4113T	1
747	C4321T	1
748	C4534T	1
749	C4575T	1
750	C4586T	1
751	C4777T	1
752	C4795A	1
753	C4890T	1
754	C5025T	1
755	C5100T	1
756	C5144T	1
757	C5147A	1
758	C5183A	1
759	C5239T	1
760	C527T	1
761	C5365T	1
762	C5512T	1
763	C5628T	1
764	C5826T	1
765	C5842T	1
766	C5934T	1
767	C6026T	1
768	C6031T	1
769	C6070T	1
770	C6078T	1
771	C622A	1
772	C6286T	1
773	C6317T	1
774	C6361T	1
775	C6402T	1
776	C6445T	1
777	C6539T	1
778	C6636T	1
779	C6696T	1
780	C683T	1
781	C6936T	1
782	C7011T	1
783	C7113T	1
784	C7165A	1
785	C7200T	1
786	C7267T	1
787	C7299T	1
788	C7420T	1
789	C745T	1
790	C7600T	1
791	C7609T	1
792	C7703T	1
793	C7735T	1
794	C7840T	1
795	C7851T	1
796	C7998T	1
797	C815T	1
798	C8320T	1
799	C8334T	1
800	C8605T	1
801	C882T	1
802	C8956T	1
803	C8980T	1
804	C8986T	1
805	C9051T	1
806	C906T	1
807	C9133T	1
808	C9195T	1
809	C9286T	1
810	C92T	1
811	C9491T	1
812	C9532T	1
813	C9561T	1
814	C9962T	1
815	G1006T	1
816	G10154T	1
817	G10324T	1
818	G11083T	1
819	G11222T	1
820	G11335T	1
821	G11540T	1
822	G11801A	1
823	G12331T	1
824	G12514T	1
825	G12685A	1
826	G12817A	1
827	G12940T	1
828	G13459T	1
829	G13993T	1
830	G14202T	1
831	G14371T	1
832	G14548T	1
833	G1462T	1
834	G14857T	1
835	G15451A	1
836	G15766T	1
837	G16068T	1
838	G16078A	1
839	G16207T	1
840	G16365T	1
841	G16744A	1
842	G16979T	1
843	G17019T	1
844	G17259T	1
845	G17280T	1
846	G1738T	1
847	G17544T	1
848	G17551A	1
849	G17964T	1
850	G18021A	1
851	G18181A	1
852	G18318T	1
853	G18636T	1
854	G18905A	1
855	G18961T	1
856	G19006T	1
857	G19069T	1
858	G19096T	1
859	G19525T	1
860	G19891A	1
861	G19947T	1
862	G20173A	1
863	G20237T	1
864	G2035T	1
865	G20679T	1
866	G21004T	1
867	G210T	1
868	G21295A	1
869	G21296A	1
870	G21334T	1
871	G2144T	1
872	G21538A	1
873	G21641T	1
874	G21718A	1
875	G2173A	1
876	G21770T	1
877	G21974T	1
878	G21987A	1
879	G22017T	1
880	G22225T	1
881	G22299T	1
882	G22346T	1
883	G2235T	1
884	G22706T	1
885	G22801T	1
886	G22918T	1
887	G23222C	1
888	G23383A	1
889	G23441T	1
890	G23587T	1
891	G23608T	1
892	G23628T	1
893	G23755T	1
894	G23868C	1
895	G23873T	1
896	G23948C	1
897	G24000T	1
898	G24038A	1
899	G24193C	1
900	G24368C	1
901	G24410A	1
902	G24535T	1
903	G24781T	1
904	G24872T	1
905	G25088T	1
906	G25252T	1
907	G25266T	1
908	G25287T	1
909	G25302T	1
910	G25314T	1
911	G25354T	1
912	G25361A	1
913	G25455T	1
914	G25471T	1
915	G25595T	1
916	G25606T	1
917	G25617A	1
918	G2564T	1
919	G25687A	1
920	G25690C	1
921	G25855T	1
922	G25947T	1
923	G26152A	1
924	G26167T	1
925	G26188T	1
926	G26217T	1
927	G26416T	1
928	G26428T	1
929	G26458T	1
930	G26526T	1
931	G26620T	1
932	G26730A	1
933	G26828A	1
934	G26828T	1
935	G26909T	1
936	G26914C	1
937	G26918T	1
938	G27067T	1
939	G27260A	1
940	G27366T	1
941	G27382T	1
942	G2755T	1
943	G27621T	1
944	G27659C	1
945	G27708A	1
946	G27758A	1
947	G27916A	1
948	G27987T	1
949	G28001T	1
950	G28027T	1
951	G28028T	1
952	G28083T	1
953	G28086T	1
954	G28167A	1
955	G28237T	1
956	G28242T	1
957	G28321T	1
958	G28373T	1
959	G28460T	1
960	G28514T	1
961	G28621T	1
962	G28628T	1
963	G28632A	1
964	G2867T	1
965	G28747T	1
966	G28851T	1
967	G28878C	1
968	G28884C	1
969	G28895T	1
970	G28975C	1
971	G29081T	1
972	G29239T	1
973	G29294A	1
974	G29398T	1
975	G29399A	1
976	G2945A	1
977	G29513T	1
978	G29553T	1
979	G29554T	1
980	G29557T	1
981	G29579T	1
982	G29645A	1
983	G29645T	1
984	G29715T	1
985	G29734T	1
986	G29737T	1
987	G29759A	1
988	G29777T	1
989	G29781T	1
990	G3250T	1
991	G3452A	1
992	G3734A	1
993	G3871T	1
994	G407A	1
995	G4181T	1
996	G4255A	1
997	G4399T	1
998	G463T	1
999	G4936A	1
1000	G4953A	1
1001	G5572T	1
1002	G5629T	1
1003	G5950T	1
1004	G598T	1
1005	G6094T	1
1006	G6352T	1
1007	G6443T	1
1008	G6446T	1
1009	G6622C	1
1010	G6689T	1
1011	G6894T	1
1012	G6943T	1
1013	G6986A	1
1014	G7042T	1
1015	G7393T	1
1016	G7736A	1
1017	G8131T	1
1018	G8258T	1
1019	G872A	1
1020	G9053T	1
1021	G9105A	1
1022	G94T	1
1023	G9526T	1
1024	T10462C	1
1025	T10606C	1
1026	T10665C	1
1027	T10816A	1
1028	T11769C	1
1029	T12220C	1
1030	T12883C	1
1031	T12953C	1
1032	T13067C	1
1033	T13195C	1
1034	T13270C	1
1035	T13890A	1
1036	T14336C	1
1037	T16056C	1
1038	T16248C	1
1039	T18291C	1
1040	T18609C	1
1041	T18699C	1
1042	T19839C	1
1043	T19935A	1
1044	T21294A	1
1045	T21747G	1
1046	T21748C	1
1047	T22138C	1
1048	T22150C	1
1049	T22306C	1
1050	T22882G	1
1051	T22909C	1
1052	T22951C	1
1053	T234C	1
1054	T23765G	1
1055	T23860C	1
1056	T24085C	1
1057	T24226C	1
1058	T24306C	1
1059	T24313C	1
1060	T24376C	1
1061	T24412G	1
1062	T24451A	1
1063	T24706C	1
1064	T24814C	1
1065	T24850C	1
1066	T25138C	1
1067	T251C	1
1068	T25451C	1
1069	T25496A	1
1070	T25554G	1
1071	T25880C	1
1072	T26149C	1
1073	T26286C	1
1074	T26498C	1
1075	T26604C	1
1076	T26723A	1
1077	T26767G	1
1078	T26813A	1
1079	T26853G	1
1080	T26876C	1
1081	T26969C	1
1082	T27210C	1
1083	T27384C	1
1084	T27404G	1
1085	T27405A	1
1086	T27484C	1
1087	T27537C	1
1088	T27833A	1
1089	T28244C	1
1090	T28334G	1
1091	T28897C	1
1092	T28930C	1
1093	T29206A	1
1094	T29524C	1
1095	T29834A	1
1096	T3100G	1
1097	T3172C	1
1098	T3355C	1
1099	T3508A	1
1100	T3909C	1
1101	T4086C	1
1102	T4214C	1
1103	T4492C	1
1104	T4968C	1
1105	T5095C	1
1106	T5122C	1
1107	T5179A	1
1108	T5260A	1
1109	T6023C	1
1110	T6064C	1
1111	T6238C	1
1112	T6274C	1
1113	T6396A	1
1114	T6890C	1
1115	T7090C	1
1116	T733C	1
1117	T7424C	1
1118	T7552C	1
1119	T7734G	1
1120	T8764C	1
1121	T9106C	1
1122	T9205C	1
1123	T9322C	1
1124	T9702C	1
1125	T9865G	1

## Sheet: aasubstitutions
Supplementary Data 2
	aaSubstitutions	Frequency of occurrence
1	S:D614G	276
2	ORF1b:P314L	257
3	N:G204R	195
4	N:R203K	190
5	N:P13S	129
6	ORF1a:T1638I	125
7	ORF1b:T76I	122
8	S:L18F	122
9	ORF1a:Q3729R	115
10	N:S197T	108
11	S:P681H	105
12	N:D3L	102
13	S:T716I	102
14	ORF1a:A1708D	99
15	ORF8:R52I	98
16	ORF8:Y73C	98
17	ORF8:Q27*	97
18	ORF3a:W149C	97
19	S:A570D	96
20	S:D1118H	96
21	N:S235F	94
22	ORF1a:I2230T	93
23	ORF1a:T1001I	93
24	S:S982A	91
25	ORF1b:K1383R	88
26	S:Q677H	86
27	ORF1a:G3923R	85
28	ORF1a:Q3966R	85
29	ORF1a:T1567A	82
30	S:N501Y	82
31	ORF1a:Y196N	27
32	M:I82T	23
33	ORF1a:E2070D	23
34	N:T205I	22
35	S:A67V	22
36	S:F888L	22
37	E:L21F	21
38	N:A12G	21
39	N:D3Y	21
40	N:S2M	21
41	ORF1b:P314F	21
42	ORF6:F2M	21
43	ORF9b:H9D	21
44	S:Q52R	21
45	ORF1a:T814I	20
46	S:E484K	19
47	S:T478R	18
48	N:S187L	17
49	ORF1a:T2007I	17
50	ORF1b:A1369S	14
51	S:D1260Y	14
52	N:T379I	13
53	S:P26S	12
54	N:D144H	11
55	ORF1a:T1000I	10
56	N:T362I	9
57	S:H49Y	9
58	ORF1a:D2980G	7
59	ORF3a:Q57H	7
60	S:S477N	7
61	E:V75L	6
62	ORF3a:G172C	6
63	ORF3a:W131C	6
64	S:L452M	6
65	ORF8:K68*	5
66	ORF1a:D1440N	5
67	ORF1a:P1640L	5
68	ORF1b:D436N	5
69	ORF1b:P218L	5
70	ORF1b:S638I	5
71	S:A1020S	5
72	S:G1219V	5
73	S:G142S	5
74	S:R1185L	5
75	N:A152S	4
76	N:D377Y	4
77	ORF1a:A307V	4
78	ORF1a:A4016V	4
79	ORF1a:A4324T	4
80	ORF1a:D4344G	4
81	ORF1a:G2265S	4
82	ORF1a:I1398V	4
83	ORF1a:K1230N	4
84	ORF1a:L454F	4
85	ORF1a:L580F	4
86	ORF1a:P943L	4
87	ORF1a:T1881I	4
88	ORF1a:Y3722C	4
89	ORF1b:K82R	4
90	ORF1b:P1975S	4
91	ORF3a:P104S	4
92	ORF8:Q72H	4
93	S:A653V	4
94	S:D796Y	4
95	S:H655Y	4
96	S:L452R	4
97	S:Q414K	4
98	S:Q675H	4
99	N:G236V	3
100	N:Q418H	3
101	N:Q70R	3
102	N:R191L	3
103	N:R195I	3
104	N:S202N	3
105	ORF1a:A3456T	3
106	ORF1a:E1564D	3
107	ORF1a:E1687D	3
108	ORF1a:E2089D	3
109	ORF1a:G3334V	3
110	ORF1a:L2062F	3
111	ORF1a:N3651S	3
112	ORF1a:P286L	3
113	ORF1a:T1589I	3
114	ORF1a:T2158A	3
115	ORF1a:T3258I	3
116	ORF1b:A2143V	3
117	ORF1b:P1000L	3
118	ORF1b:R574G	3
119	ORF1b:V2371L	3
120	ORF3a:S216P	3
121	ORF3a:T14I	3
122	ORF3a:V50A	3
123	ORF7a:G38V	3
124	ORF8:L84S	3
125	ORF8:R115C	3
126	ORF8:W45R	3
127	ORF9b:K67E	3
128	S:E1202Q	3
129	S:G769V	3
130	S:L5F	3
131	S:S98F	3
132	S:T95I	3
133	ORF7a:E121*	2
134	ORF8:E106*	2
135	E:E8D	2
136	N:A211V	2
137	N:D128Y	2
138	N:D399N	2
139	N:D63G	2
140	N:Q83R	2
141	N:T366I	2
142	ORF1a:A1204V	2
143	ORF1a:A3209V	2
144	ORF1a:A3615V	2
145	ORF1a:A3969V	2
146	ORF1a:A3995V	2
147	ORF1a:D1600E	2
148	ORF1a:D3936N	2
149	ORF1a:F1736L	2
150	ORF1a:G4374S	2
151	ORF1a:I2244M	2
152	ORF1a:K1655N	2
153	ORF1a:K292N	2
154	ORF1a:L730F	2
155	ORF1a:L730H	2
156	ORF1a:M3280I	2
157	ORF1a:M3621I	2
158	ORF1a:N2256K	2
159	ORF1a:P1220S	2
160	ORF1a:P626L	2
161	ORF1a:P892S	2
162	ORF1a:S2255F	2
163	ORF1a:S3244L	2
164	ORF1a:S944L	2
165	ORF1a:T170I	2
166	ORF1a:T1820I	2
167	ORF1a:T1822I	2
168	ORF1a:T2016I	2
169	ORF1a:T2648I	2
170	ORF1a:T4065I	2
171	ORF1a:T749A	2
172	ORF1a:T999I	2
173	ORF1a:V1143F	2
174	ORF1a:V721I	2
175	ORF1b:A1521S	2
176	ORF1b:A1884S	2
177	ORF1b:D2090G	2
178	ORF1b:D2090Y	2
179	ORF1b:E1184A	2
180	ORF1b:G1356S	2
181	ORF1b:G219D	2
182	ORF1b:K2674R	2
183	ORF1b:L2170I	2
184	ORF1b:L505F	2
185	ORF1b:M1586I	2
186	ORF1b:P1821S	2
187	ORF1b:P2321L	2
188	ORF1b:S1779I	2
189	ORF1b:S1881I	2
190	ORF1b:T1774I	2
191	ORF1b:V1706L	2
192	ORF1b:V248F	2
193	ORF3a:A54S	2
194	ORF3a:G172R	2
195	ORF3a:G172V	2
196	ORF3a:I232F	2
197	ORF3a:K16N	2
198	ORF3a:K67N	2
199	ORF3a:T175I	2
200	ORF3a:W193R	2
201	ORF7a:F63H	2
202	ORF7a:S36P	2
203	ORF7a:T39I	2
204	ORF7b:I2N	2
205	ORF7b:L20F	2
206	ORF8:I121L	2
207	ORF8:V62L	2
208	ORF9b:G31E	2
209	ORF9b:K80E	2
210	ORF9b:T60A	2
211	S:A570Y	2
212	S:A67S	2
213	S:A684V	2
214	S:A688V	2
215	S:D1084N	2
216	S:D936Y	2
217	S:L229F	2
218	S:N1074S	2
219	S:N450K	2
220	S:Q613H	2
221	S:S939F	2
222	S:T430I	2
223	S:T76I	2
224	S:V1228L	2
225	S:V1264L	2
226	S:V622F	2
227	ORF1b:E361*	1
228	ORF3a:E266*	1
229	ORF7a:Q62*	1
230	ORF8:E64*	1
231	E:D72Y	1
232	E:L73F	1
233	E:S68F	1
234	E:V58F	1
235	E:V62F	1
236	M:A2S	1
237	M:C33F	1
238	M:F28L	1
239	M:G182V	1
240	M:I24L	1
241	M:I82S	1
242	M:S111A	1
243	M:V70I	1
244	M:Y199C	1
245	N:A119S	1
246	N:A12V	1
247	N:A208S	1
248	N:A218V	1
249	N:A376T	1
250	N:A414S	1
251	N:A414V	1
252	N:D341N	1
253	N:D63Y	1
254	N:D81Y	1
255	N:G120E	1
256	N:G204P	1
257	N:G34W	1
258	N:K375N	1
259	N:M234I	1
260	N:M322I	1
261	N:P162H	1
262	N:P365S	1
263	N:P368S	1
264	N:P383L	1
265	N:P80R	1
266	N:R209G	1
267	N:S193I	1
268	N:S194L	1
269	N:S21A	1
270	N:T141I	1
271	N:T271I	1
272	N:T334I	1
273	N:V270L	1
274	ORF1a:A1283V	1
275	ORF1a:A1306S	1
276	ORF1a:A1938V	1
277	ORF1a:A206V	1
278	ORF1a:A2142S	1
279	ORF1a:A2249V	1
280	ORF1a:A2345V	1
281	ORF1a:A2529V	1
282	ORF1a:A2690V	1
283	ORF1a:A3454V	1
284	ORF1a:A964V	1
285	ORF1a:C2210F	1
286	ORF1a:C657F	1
287	ORF1a:D1036E	1
288	ORF1a:D1157N	1
289	ORF1a:D203N	1
290	ORF1a:D2060Y	1
291	ORF1a:D2662G	1
292	ORF1a:D3297Y	1
293	ORF1a:D48N	1
294	ORF1a:D982G	1
295	ORF1a:E1196V	1
296	ORF1a:E1363G	1
297	ORF1a:E199G	1
298	ORF1a:E3965G	1
299	ORF1a:E938G	1
300	ORF1a:E995D	1
301	ORF1a:F2209L	1
302	ORF1a:F2387L	1
303	ORF1a:F4230L	1
304	ORF1a:G2241S	1
305	ORF1a:G894S	1
306	ORF1a:H2092Y	1
307	ORF1a:H3076Y	1
308	ORF1a:H3233Y	1
309	ORF1a:H388Y	1
310	ORF1a:I1215T	1
311	ORF1a:I1274T	1
312	ORF1a:I1568T	1
313	ORF1a:I2010M	1
314	ORF1a:I2490S	1
315	ORF1a:I257V	1
316	ORF1a:I3146T	1
317	ORF1a:I3146V	1
318	ORF1a:I3619V	1
319	ORF1a:I3835T	1
320	ORF1a:I694V	1
321	ORF1a:K1197E	1
322	ORF1a:K1202N	1
323	ORF1a:K1230E	1
324	ORF1a:K1281R	1
325	ORF1a:K1795Q	1
326	ORF1a:K1895N	1
327	ORF1a:K2029N	1
328	ORF1a:K247N	1
329	ORF1a:K2589R	1
330	ORF1a:K3353N	1
331	ORF1a:K3353R	1
332	ORF1a:K399N	1
333	ORF1a:K4003R	1
334	ORF1a:L1130F	1
335	ORF1a:L2044Q	1
336	ORF1a:L2119F	1
337	ORF1a:L293F	1
338	ORF1a:L3199I	1
339	ORF1a:L3313F	1
340	ORF1a:L3606F	1
341	ORF1a:L450F	1
342	ORF1a:L590F	1
343	ORF1a:L969F	1
344	ORF1a:M1378I	1
345	ORF1a:M1769I	1
346	ORF1a:M2259I	1
347	ORF1a:M3087I	1
348	ORF1a:M321L	1
349	ORF1a:M902V	1
350	ORF1a:N1081K	1
351	ORF1a:N1374S	1
352	ORF1a:N2102D	1
353	ORF1a:N375D	1
354	ORF1a:N3928S	1
355	ORF1a:N4134T	1
356	ORF1a:P1054T	1
357	ORF1a:P1158S	1
358	ORF1a:P1207S	1
359	ORF1a:P1640T	1
360	ORF1a:P1921S	1
361	ORF1a:P2018S	1
362	ORF1a:P2046L	1
363	ORF1a:P2144L	1
364	ORF1a:P2480S	1
365	ORF1a:P2929L	1
366	ORF1a:P309L	1
367	ORF1a:P3504T	1
368	ORF1a:P3613L	1
369	ORF1a:P4211S	1
370	ORF1a:P971L	1
371	ORF1a:P971S	1
372	ORF1a:Q1943H	1
373	ORF1a:Q66H	1
374	ORF1a:R1563K	1
375	ORF1a:R1628S	1
376	ORF1a:R184C	1
377	ORF1a:R226G	1
378	ORF1a:R4022S	1
379	ORF1a:S1188L	1
380	ORF1a:S1587L	1
381	ORF1a:S1612L	1
382	ORF1a:S2224F	1
383	ORF1a:S2312L	1
384	ORF1a:S2578F	1
385	ORF1a:S2947N	1
386	ORF1a:S3099L	1
387	ORF1a:S318L	1
388	ORF1a:S3530L	1
389	ORF1a:S4268P	1
390	ORF1a:T1322P	1
391	ORF1a:T1437I	1
392	ORF1a:T1542I	1
393	ORF1a:T1788M	1
394	ORF1a:T1854I	1
395	ORF1a:T1890I	1
396	ORF1a:T2124I	1
397	ORF1a:T214I	1
398	ORF1a:T2283I	1
399	ORF1a:T2977I	1
400	ORF1a:T3255I	1
401	ORF1a:T3284I	1
402	ORF1a:T340I	1
403	ORF1a:T346I	1
404	ORF1a:T3750I	1
405	ORF1a:T4083M	1
406	ORF1a:T4090I	1
407	ORF1a:T4129I	1
408	ORF1a:T4364I	1
409	ORF1a:T568I	1
410	ORF1a:T602A	1
411	ORF1a:T727I	1
412	ORF1a:T891I	1
413	ORF1a:V1063I	1
414	ORF1a:V2061F	1
415	ORF1a:V2491I	1
416	ORF1a:V2665F	1
417	ORF1a:V2930L	1
418	ORF1a:V3467A	1
419	ORF1a:V3653F	1
420	ORF1a:V3759F	1
421	ORF1a:V627F	1
422	ORF1a:V868L	1
423	ORF1a:Y1920H	1
424	ORF1a:Y921F	1
425	ORF1b:A1432V	1
426	ORF1b:A176S	1
427	ORF1b:A1832S	1
428	ORF1b:A1847S	1
429	ORF1b:A1868S	1
430	ORF1b:A1877S	1
431	ORF1b:A1959V	1
432	ORF1b:A2513S	1
433	ORF1b:A2623S	1
434	ORF1b:A302S	1
435	ORF1b:A914S	1
436	ORF1b:D1572N	1
437	ORF1b:D1869G	1
438	ORF1b:D2020Y	1
439	ORF1b:D2142N	1
440	ORF1b:D2333G	1
441	ORF1b:E1184D	1
442	ORF1b:E1264D	1
443	ORF1b:E245D	1
444	ORF1b:E867D	1
445	ORF1b:G1093S	1
446	ORF1b:G1362R	1
447	ORF1b:G2610N	1
448	ORF1b:G662S	1
449	ORF1b:H1550Y	1
450	ORF1b:H2571Y	1
451	ORF1b:I97M	1
452	ORF1b:K1141R	1
453	ORF1b:K2160N	1
454	ORF1b:K2413R	1
455	ORF1b:L1220F	1
456	ORF1b:L1504F	1
457	ORF1b:L2669F	1
458	ORF1b:L966F	1
459	ORF1b:M1359I	1
460	ORF1b:M1499I	1
461	ORF1b:N141K	1
462	ORF1b:N1790S	1
463	ORF1b:P1325S	1
464	ORF1b:P1645L	1
465	ORF1b:P1664L	1
466	ORF1b:P1727S	1
467	ORF1b:P1936H	1
468	ORF1b:P2612S	1
469	ORF1b:P2648L	1
470	ORF1b:P668L	1
471	ORF1b:Q175K	1
472	ORF1b:Q764L	1
473	ORF1b:R1171I	1
474	ORF1b:R1813H	1
475	ORF1b:R2257M	1
476	ORF1b:R741C	1
477	ORF1b:S2312L	1
478	ORF1b:S2339F	1
479	ORF1b:T1038I	1
480	ORF1b:T132I	1
481	ORF1b:T1511A	1
482	ORF1b:T1540I	1
483	ORF1b:T1902I	1
484	ORF1b:T2134N	1
485	ORF1b:T595A	1
486	ORF1b:T635M	1
487	ORF1b:T67I	1
488	ORF1b:V2236I	1
489	ORF1b:V2691I	1
490	ORF1b:V290A	1
491	ORF1b:V464F	1
492	ORF1b:V767L	1
493	ORF1b:V871I	1
494	ORF1b:Y2276C	1
495	ORF3a:A54V	1
496	ORF3a:A72S	1
497	ORF3a:A72V	1
498	ORF3a:A99T	1
499	ORF3a:D155Y	1
500	ORF3a:D27Y	1
501	ORF3a:G100R	1
502	ORF3a:G254R	1
503	ORF3a:I20T	1
504	ORF3a:I35K	1
505	ORF3a:K21N	1
506	ORF3a:L101F	1
507	ORF3a:L106F	1
508	ORF3a:L275F	1
509	ORF3a:N82S	1
510	ORF3a:P258L	1
511	ORF3a:P42L	1
512	ORF3a:Q185H	1
513	ORF3a:R68I	1
514	ORF3a:S165F	1
515	ORF3a:S171L	1
516	ORF3a:S177C	1
517	ORF3a:S253P	1
518	ORF3a:S26L	1
519	ORF3a:T223I	1
520	ORF3a:T24I	1
521	ORF3a:T89I	1
522	ORF3a:V163A	1
523	ORF3a:V259L	1
524	ORF6:D61Y	1
525	ORF6:E55D	1
526	ORF6:M58L	1
527	ORF6:R20K	1
528	ORF6:S41F	1
529	ORF6:S50F	1
530	ORF7a:Q76H	1
531	ORF7a:R89T	1
532	ORF7b:M1I	1
533	ORF7b:Q35R	1
534	ORF7b:S31L	1
535	ORF7b:T40I	1
536	ORF8:A65S	1
537	ORF8:A65V	1
538	ORF8:E92K	1
539	ORF8:F120S	1
540	ORF8:H28Y	1
541	ORF8:P70L	1
542	ORF8:R115L	1
543	ORF8:V117F	1
544	ORF8:V32L	1
545	ORF8:W45C	1
546	ORF8:W45L	1
547	ORF8:Y46C	1
548	ORF9b:A82V	1
549	ORF9b:H9Y	1
550	ORF9b:K59N	1
551	ORF9b:Q77E	1
552	ORF9b:Q77H	1
553	ORF9b:R13L	1
554	S:A243V	1
555	S:A262S	1
556	S:A27S	1
557	S:A771S	1
558	S:C1235F	1
559	S:C1247F	1
560	S:D138Y	1
561	S:D627Y	1
562	S:D796H	1
563	S:D936H	1
564	S:D950E	1
565	S:D950N	1
566	S:E554Q	1
567	S:E702D	1
568	S:G1251V	1
569	S:G1267R	1
570	S:G142D	1
571	S:I712V	1
572	S:K1073N	1
573	S:K150N	1
574	S:K182R	1
575	S:K417T	1
576	S:L216F	1
577	S:M731I	1
578	S:N440K	1
579	S:P1162S	1
580	S:P174S	1
581	S:P230L	1
582	S:P681R	1
583	S:P809S	1
584	S:P812S	1
585	S:Q926K	1
586	S:R246I	1
587	S:S1242I	1
588	S:S1252C	1
589	S:S689I	1
590	S:S708C	1
591	S:S735A	1
592	S:S813I	1
593	S:T1027I	1
594	S:T20I	1
595	S:T20N	1
596	S:T22I	1
597	S:T250I	1
598	S:T274I	1
599	S:T523N	1
600	S:T747I	1
601	S:T778I	1
602	S:T791I	1
603	S:V1104L	1
604	S:V1176F	1
605	S:V382L	1
606	S:V62G	1
607	S:V70F	1
608	S:V826M	1
609	S:V915A	1
610	S:W152L	1
611	S:Y144F	1

## Sheet: aadeletions
Supplementary Data 2
	Substitutions	Frequency of occurrence
1	F63-	1
2	L242-	1
3	A243-	1
4	A208-	1
5	M260-	1
6	*44-	1
7	M1-	1
8	K2-	1
9	M3712-	1
10	L3606-	1
11	K141-	1
12	S142-	1
13	F143-	1
14	C480-	1
15	D1228-	1
16	I58-	1
17	W45-	1
18	V143-	1
19	F13-	1
20	L14-	1
21	N257-	2
22	P258-	3
23	D119-	3
24	Q62-	3
25	F120-	4
26	T2264-	4
27	V256-	12
28	M1-	21
29	M1-	21
30	F3677-	114
31	S3675-	116
32	G3676-	116
33	H69-	116
34	V70-	116
35	Y144-	119
