# Supplementary material for: Genomic Epidemiology of SARS-CoV-2 in Urban Settings in Senegal
Source: Viruses. 2023 May 24;15(6):1233. doi: 10.3390/v15061233 (PMC10302768; doi:10.3390/v15061233)
Supplement: Supplementary file 1 [file viruses-15-01233-s001.zip › Supplementary data S3.xlsx]

## Sheet: 20J (Gamma, V3)-P.1.14
Supplementary Data 3
	Substitutions	aaSubstitutions	aadeletions
1	T733C	N:P80R	ORF1a:S3675-
2	C3037T	N:R203K	ORF1a:G3676-
3	C3828T	N:G204R	ORF1a:F3677-
4	A5648C	ORF1a:S1188L
5	A6319G	ORF1a:K1795Q
6	A6613G	ORF1a:S2947N
7	G9105A	ORF1b:P314L
8	C12778T	ORF1b:E1264D
9	C13860T	ORF1b:A2513S
10	C14408T	ORF3a:S253P
11	C15381T	ORF8:E92K
12	G17259T	ORF9b:Q77E
13	G21004T	S:L18F
14	C21614T	S:T20N
15	C21621A	S:P26S
16	C21638T	S:D138Y
17	G21974T	S:K417T
18	A22812C	S:D614G
19	C23380T	S:H655Y
20	A23403G	S:T1027I
21	C23525T	S:P1162S
22	C24642T	S:V1176F
23	C25046T
24	G25088T
25	T26149C
26	G28167A
27	C28512G
28	A28877T
29	G28878C
30	G28881A
31	G28882A
32	G28883C
33	T29834A
