# Supplementary material for: Genomic Epidemiology of SARS-CoV-2 in Urban Settings in Senegal
Source: Viruses. 2023 May 24;15(6):1233. doi: 10.3390/v15061233 (PMC10302768; doi:10.3390/v15061233)
Supplement: Supplementary file 1 [file viruses-15-01233-s001.zip › Supplementary data S4.ods]

## Sheet: Feuil2
N◦	Samples ID	Total number of raw reads	Total number of mapped reads	X Coverage	Genome coverage (%)
1	SN-CHRT-001243	4258160	1300276	10883	94
2	SN-CHRT-1174	2866550	931082	7793	97
3	SN-CHRT-1190	3229010	2090472	17496	100
4	SN-CHRT-1190	4526716	1615488	13521	97
5	SN-CHRT-1196	2650108	1400512	11722	99
6	SN-CHRT-1197	3827128	3148450	26351	100
7	SN-CHRT-1201	4771308	3866036	32357	100
8	SN-CHRT-1202	3500770	2556388	21396	100
9	SN-CHRT-1210	4487490	3055654	25575	100
10	SN-CHRT-1212	3789326	2663252	22290	100
11	SN-CHRT-1214	4081340	2938066	24590	100
12	SN-CHRT-1231	5994188	5214034	43639	100
13	SN-CHRT-1232	5170298	3129164	26190	100
14	SN-CHRT-1233	4221906	1572046	13157	98
15	SN-CHRT-1234	4962070	3901720	32656	100
16	SN-CHRT-1236	5313396	4506806	37720	100
17	SN-CHRT-1237	4260058	1788944	14973	98
18	SN-CHRT-1239	5552474	3531138	29554	100
19	SN-CHRT-1242	3451098	1644774	13766	98
20	SN-CHRT-1251	4683608	2567616	21490	99
21	SN-CHRT-1258	5179914	3352292	28057	100
22	SN-CHRT-1261	4927800	3866498	32361	100
23	SN-CHRT-1262	4012412	2076896	17383	100
24	SN-CHRT-1267	4389724	3563192	29822	100
25	SN-CHRT-1268	2560634	2021654	16920	99
26	SN-CHRT-1270	4007242	2115966	17710	99
27	SN-CHRT-1271	4008464	1943126	16263	96
28	SN-CHRT-1273	1392232	48122	403	52
29	SN-CHRT-1277	1589450	101916	853	68
30	SN-CHRT-1284	1849948	572348	4790	92
31	SN-CHRT-1448	2751578	260988	2184	65
32	SN-CHRT-1465	3107632	1558112	13041	99
33	SN-CHRT-1471	3500790	2679560	22427	100
34	SN-CHRT-1495	3249656	1296788	10854	96
35	SN-CHRT-1505	5024910	2322928	19442	97
36	SN-CTE-CHRT-0361	3236966	525538	4399	89
37	SN-CTE-CHRT-0369	3928812	2395286	20048	99
38	SN-CTE-GUEREO-0246	1628380	104754	877	50
39	SN-CTE-GUEREO-0476	2606510	2058368	17228	96
40	SN-CTE-GUEREO-0483	2088022	1305988	10931	91
41	SN-CTE-GUEREO-0499	1258922	885958	7415	76
42	SN-CTE-GUEREO-0505	1126282	636456	5327	76
43	SN-CTE-GUEREO-0509	1942524	1341442	11227	93
44	SN-DKi26	3298780	2001050	16748	99
45	SN-DKi-31-001	3165476	1196918	10018	97
46	SN-DKi-32	4526658	2903722	24303	100
47	SN-DKi33-003	2884182	2045396	17119	97
48	SN-DKi34	2313018	807838	6761	64
49	SN-DKR-DIAM-2564	2311026	173970	1456	58
50	SN-DKR-DIAM-2572	3479788	669716	5605	88
51	SN-DKR-DIAM-2585	4165018	1380222	11552	93
52	SN-EPMB-0151	2507150	420138	3516	95
53	SN-EPMB-0152	2974212	2093110	17518	100
54	SN-EPMB-0153	3167428	781336	6539	95
55	SN-EPMB-0155	2985682	2037562	17054	100
56	SN-EPMB-0159	3222740	2100106	17577	99
57	SN-EPMB-0166	3820314	3211828	26882	100
58	SN-EPMB-0169	3724174	2014508	16861	97
59	SN-EPMB-0185	1672106	93794	785	62
60	SN-IR1-0024520	2963662	984008	8236	95
61	SN-IR1-0024567	2679206	1024098	8571	89
62	SN-IR1-0024613	3992646	3161050	26457	100
63	SN-IR1-0024684	2967738	1735376	14524	97
64	SN-IR1-0024767	2176200	249882	2091	56
65	SN-IR1-0024772	2755394	585536	4901	92
66	SN-IR1-0025114	4326266	3393028	28398	100
67	SN-IR1-0025288	6121584	5753744	48157	100
68	SN-IR1-0025479	3968652	3408434	28527	100
69	SN-IR1-0025593	1399484	917594	7680	87
70	SN-IR1-0025621	2539446	1763518	14760	97
71	SN-IR1-0025885	1889848	175800	1471	68
72	SN-IR1-0025925	2316592	1376336	11519	95
73	SN-IR1-0026040	2207166	1149962	9625	96
74	SN-IR1-0028575	4421930	3329174	27864	99
75	SN-IR1-0028785	2910782	794664	6651	65
76	SN-IR1-0029473	3560096	3463980	28992	100
77	SN-IR1-0029509	4504186	3517734	29442	99
78	SN-IR1-0029521	3254200	2706610	22653	99
79	SN-IR1-0029525	3032750	2642100	22113	100
80	SN-IR1-0031226	4396012	3553274	29739	100
81	SN-IR2-000171	2030664	608308	5091	81
82	SN-IR2-0014026	2375302	1052258	8807	97
83	SN-IR2-0014027	2891088	1748274	14632	100
84	SN-IR2-0014160	3201104	2518854	21082	100
85	SN-IR2-0014242	3170486	2393294	20031	100
86	SN-IR2-0014356	3965288	3051116	25537	100
87	SN-IR2-0014489	5414066	4590740	38423	100
88	SN-IR2-0014540	5146506	4152864	34758	100
89	SN-IR2-0014606	5312506	4835692	40473	99
90	SN-IR2-0014619	3891076	1386076	11601	93
91	SN-IR2-0014642	3727650	681026	5700	53
92	SN-IR2-0014660	3568646	1069352	8950	69
93	SN-IR2-0014719	5500694	5317196	44503	100
94	SN-IR2-0014720	5035580	2325546	19464	98
95	SN-IR2-0015000	1993660	294368	2464	87
96	SN-IR2-0015191	1986358	716768	5999	95
97	SN-IR2-0016664	3741708	2309648	19331	99
98	SN-IR2-0016715	3349328	1884778	15775	98
99	SN-IR2-0016831	4040482	3077786	25760	100
100	SN-IR2-0016882	2864562	997192	8346	87
101	SN-IR2-0017017	3200480	1149844	9624	93
102	SN-IR2-0017018	2910426	496138	4152	87
103	SN-IR2-0017214	3600438	2625210	21972	99
104	SN-IR2-0017240	1992376	283518	2373	78
105	SN-IR2-0017251	4193730	3591600	30060	100
106	SN-IR2-0017491	2387996	337542	2825	80
107	SN-IR2-0017684	3680184	2876014	24071	100
108	SN-IR2-0017800	4100818	3943966	33009	100
109	SN-IR3-001231	1622846	671690	5622	89
110	SN-IR7-001314	4543342	4441692	37175	100
111	SN-IR7-001562	4232244	4096986	34290	100
112	SN-IRDS-000651	4029034	3544984	29670	100
113	SN-IRGEN-001791	2877898	2620226	21930	99
114	SN-IRLPC-002264	3293910	1581260	13235	95
115	SN-IRLPC-002315	3397758	2768610	23172	100
116	SN-IRLPC-002324	4158424	3294762	27576	100
117	SN-IRLPC-002485	4191276	1658428	13880	96
118	SN-IRLPC-002491	4403826	2861854	23953	100
119	SN-IRLPC-003782	2960118	374288	3133	63
120	SN-IRLPC-005049	2307240	1708394	14299	98
121	SN-IRTFC-000228	2955626	2443892	20454	100
122	SN-MBO-21-002278	3078746	1607172	13451	99
123	SN-MBO-21-002361	3082784	500486	4189	82
124	SN-MBO-21-002362	3954930	3767658	31534	100
125	SN-MBO-21-002363	3662936	1810804	15156	100
126	SN-MBO-21-002366	4042150	3212978	26891	100
127	SN-MBO-21-002367	2878006	1531380	12817	99
128	SN-MBO-21-002368	2153126	575892	4820	94
129	SN-MBO-21-002373	3116222	1250350	10465	96
130	SN-MBO-21-002377	3565858	2544272	21295	100
131	SN-MBO-21-002379	4037130	3633350	30410	100
132	SN-MBO-21-002448	1934824	466360	3903	85
133	SN-MBO-21-002450	2645174	1835754	15365	98
134	SN-MBO-21-002451	2873506	2055590	17204	100
135	SN-MBO-21-002457	3354582	2762744	23123	100
136	SN-MBO-21-2312	3495662	366120	3064	86
137	SN-MBO-21-2329	3499916	717718	6007	97
138	SN-MBO-21-2330	4560694	2264278	18951	99
139	SN-MBO-21-2335	2934054	1839610	15397	99
140	SN-MBO-21-2337	3634150	2445486	20468	100
141	SN-MBO-21-2338	2986104	2129238	17821	100
142	SN-MBO-21-2339	3116914	2311326	19345	100
143	SN-MBO-21-2342	3098620	2834648	23725	99
144	SN-MBO-21-2342	2590082	2324004	19451	97
145	SN-MBO-21-2348	2501568	2001378	16751	100
146	SN-MBO-21-2349	2861844	1944118	16271	100
147	SN-MBO-21-2350	4179998	3098282	25931	100
148	SN-MBO-21-2353	4559190	3268422	27355	100
149	SN-MBO-21-2355	2928738	1290386	10800	98
150	SN-MBO-21-2381	3680776	3256302	27254	99
151	SN-MBO-21-2382	3927280	2299252	19244	98
152	SN-MBO-21-2385	3063650	399752	3346	75
153	SN-MBO-21-2389	3487320	2176990	18221	99
154	SN-MBO-21-2399	4920258	3762082	31487	99
155	SN-MBO-21-2410	4959070	4247486	35550	77
156	SN-MBO-21-2424	4248236	402366	3368	56
157	SN-MBO-21-2427	4582944	2079870	17408	96
158	SN-MBO-21-2434	4735382	3153486	26393	99
159	SN-MBO-21-2437	2286954	731888	6126	87
160	SN-MBO-21-2441	1849146	486608	4073	89
161	SN-MBO-21-2442	2478488	1681470	14073	91
162	SN-MBO-21-2444	1960742	1333352	11160	86
163	SN-MBO-21-2446	2717718	1958062	16388	99
164	SN-MBO-21-2465	2040588	524074	4386	88
165	SN-MBO-21-2468	2526538	1532896	12830	96
166	SN-MBO-21-2471	2329364	141358	1183	56
167	SN-MBO-21-2472	3064872	2102530	17597	100
168	SN-MBO-21-2645	2487572	1053910	8821	71
169	SN-MBO-21-2649	2271948	113358	949	57
170	SN-MBO-21-2664	2572366	546960	4578	78
171	SN-MBO-21-2669	2553608	727342	6088	56
172	SN-RUF-21-5853	4518562	4001862	33494	100
173	SN-RUF-21-5903	3526100	2432238	20357	100
174	SN-RUF-21-5904	4757004	4361542	36504	100
175	SN-RUF-21-5919	2386552	606442	5076	83
176	SN-RUF-21-5922	4223192	2752494	23037	99
177	SN-RUF-21-5981	2428632	2048658	17146	98
178	SN-RUF-21-5982	3305538	835356	6992	78
179	SN-RUF-21-5986	2803094	2016818	16880	100
180	SN-RUF-21-5992	3481084	3406298	28509	100
181	SN-RUF-21-6021	6712590	5664862	47413	100
182	SN-RUF-21-6025	4359256	1688720	14134	97
183	SN-TH-CTE-BM-0397	1764684	127234	1065	62
184	SN-THI-20-1333	2020904	89806	752	61
185	SN-THI-20-1335	1374114	115152	964	65
186	SN-THI-20-BART-53	4165356	3975730	33275	100
187	SN-THI-21-0994	3197516	2625730	21976	100
188	SN-THI-21-1032	3004968	800994	6704	96
189	SN-THI-21-1048	3321894	3097322	25923	100
190	SN-THI-21-1075	2958006	2151916	18011	100
191	SN-THI-21-1076	3045628	1063608	8902	98
192	SN-THI-21-1082	3447218	2243696	18779	98
193	SN-THI-21-1084	2843828	1319042	11040	98
194	SN-THI-21-1104	4453112	2508546	20996	100
195	SN-THI-21-1122	3264864	931804	7799	84
196	SN-THI-21-1131	5692160	4398844	36817	100
197	SN-THI-21-1142	5647324	4374098	36609	100
198	SN-THI-21-1172	5562416	4463580	37358	100
199	SN-THI-21-1188	3488110	691986	5792	92
200	SN-THI-21-1201	5369074	3714492	31089	100
201	SN-THI-21-1225	2202696	1172634	9814	94
202	SN-THI-21-1227	4659762	3003590	25139	100
203	SN-THI-21-1229	1637418	432866	3623	87
204	SN-THI-21-1232	1744264	152920	1280	70
205	SN-THI-21-1234	1518196	394558	3302	85
206	SN-THI-21-1244	2663318	1824108	15267	99
207	SN-THI-21-1246	1695334	289564	2424	81
208	SN-THI-21-1272	2498352	1905940	15952	99
209	SN-THI-21-1277	2181536	750346	6280	91
210	SN-THI-KHO-0634	2739274	1036170	8672	96
211	SN-THI-KHO-0661	2630780	257954	2159	90
212	SN-THI-KHO-0663	3791800	1849518	15480	98
213	SN-THI-KHO-0665	2171166	1393452	11663	100
214	SN-THI-KHO-0671	3618970	1177124	9852	95
215	SN-THI-KHO-678	2086492	142088	1189	69
216	SN-THI-KHO-679	2709964	1729044	14471	99
217	SN-THI-MEK-0617	2288082	1081258	9050	89
218	SN-THI-POP-5562	2540334	1571176	13150	96
219	SN-THI-POP-6388	3039338	2198114	18397	100
220	SN-THI-POP-6397	3489704	2297378	19228	100
221	SN-THI-POP-6399	2961812	377004	3155	66
222	SN-THI-POP-6403	2502790	204458	1711	51
223	SN-THI-POP-6416	3571732	2629208	22005	100
224	SN-THI-POP-6431	5391654	5191608	43452	100
225	SN-THI-POP-6440	4006100	1765136	14773	98
226	SN-THI-POP-6475	1684224	577006	4829	90
227	SN-THI-SJD-21-021	1841570	281932	2360	79
228	SN-THI-SJD-21-077	3166896	1192870	9984	98
229	SN-THI-THD-0293	3336368	2472830	20697	99
230	SN-THI-TIV-3124	2720658	2083248	17436	100
231	SN-THI-TIV-3137	2415206	958368	8021	96
232	SN-THI-TIV-3138	2964162	2138204	17896	99
233	SN-THI-TIV-3142	3121340	2354634	19707	100
234	SN-THI-TIV-3143	2838326	1385580	11597	98
235	SN-THI-TIV-3151	2497898	875178	7325	98
236	SN-THI-TIV-3155	2660704	1109362	9285	96
237	SN-THI-TIV-3156	2942358	648262	5426	92
238	SN-THI-TIV-3165	3954152	3015528	25239	100
239	SN-THI-TIV-3166	2559596	363330	3041	69
240	SN-THI-TIV-3167	2916336	455666	3814	84
241	SN-THI-TIV-3171	2491766	1585170	13267	98
242	SN-THI-TIV-3173	3597702	1350700	11305	99
243	SN-THI-TIV-3184	3098654	1848180	15469	97
244	SN-THI-TIV-3186	3497848	1769348	14809	99
245	SN-THI-TIV-3187	1822326	667620	5588	78
246	SN-THI-TIV-3190	2702392	839988	7030	83
247	SN-THI-TIV-3196	2838876	1856988	15542	99
248	SN-THI-TIV-3197	2741028	304996	2553	91
249	SN-THI-TIV-3198	2433122	1461908	12236	98
250	SN-THI-TIV-3228	4080756	186468	1561	69
251	SN-THI-TIV-3234	3226482	925262	7744	89
252	SN-THI-TIV-3235	3098374	612316	5125	83
253	SN-THI-TIV-3236	4326442	3869708	32388	98
254	SN-THI-TIV-3242	4581872	4363828	36524	100
255	SN-THI-TIV-3247	3246602	1697324	14206	97
256	SN-THI-TIV-3267	4521452	1810202	15151	96
257	SN-THI-TIV-3273	5453748	5058818	42340	100
258	SN-THI-TIV-3276	5212110	4213948	35269	100
259	SN-THI-TIV-3278	4946604	4790870	40098	100
260	SN-THI-TIV-3281	4194306	3893874	32590	100
261	SN-THI-TIV-3285	5773786	5641520	47217	100
262	SN-THI-TIV-3286	3675822	3336296	27923	99
263	SN-THI-TIV-3313	1284224	208272	1743	71
264	SN-THI-TIV-3318	1754618	365574	3060	90
265	SN-THI-TIV-3330	5492212	5078542	42505	100
266	SN-THI-TIV-3331	1850682	516256	4321	85
267	SN-THI-TIV-3332	2088938	93036	779	64
268	SN-THI-TIV-3335	5712600	5593802	46818	99
269	SN-THI-TIV-3336	4735180	4444794	37201	99
270	SN-THI-TIV-3337	1885892	1855946	15534	98
271	SN-THI-TIV-3339	4069972	2246168	18800	98
272	SN-THI-TIV-3340	4946968	4134166	34601	100
273	SN-THI-TIV-3347	1604202	90216	755	67
274	SN-THI-TIV-3349	3828944	1827946	15299	96
275	SN-THI-TIV-3351	1464992	424146	3550	82
276	SN-THI-TIV-3360	2135538	739314	6188	90
277	SN-THI-TIV-3374	1862306	370016	3097	81
278	SN-THI-TIV-3387	2131756	820340	6866	94
279	SN-THI-TIV-3391	837126	218764	1831	80
280	SN-THI-TIV-3392	1694994	531392	4448	91
281	SN-THI-TIV-3395	1851758	132888	1112	63
282	SN-THI-TIV-3404	1775760	645280	5401	87
283	SN-THI-TIV-3405	1981460	1199110	10036	95
284	SN-THI-TIV-3798	3009618	2136916	17885	97
285	SN-THI-TIV-3821	3229866	1347534	11278	95
286	SN-THI-TIV-3823	2372844	236934	1983	61
287	SN-THI-TIV-3830	2808814	1421010	11893	96
288	SN-THI-TIV-3875	3215032	1819106	15225	99
289	SN-TH-KHO-000668	4015708	853376	7142	89
290	SN-DKi32-002	2949902	951368	7963	89
291	SN-DKR-DIAM-2548	3805442	2785756	23316	98
292	SN-CHRT-1179	1401124	555560	4650
293	SN-CHRT-1217	1582464	1186	10	4
294	SN-CHRT-1278	1718954	15952	134	33
295	SN-CHRT-1280	1278812	32444	272
296	SN-CHRT-1447	2615104	149502	1251	25
297	SN-CHRT-1459	2313866	114902	962
298	SN-CHRT-1480	3194980	80842	677	41
299	SN-CTE-CHRT-0434	3838280	91024	762
300	SN-CTE-CHRT-0436	4462106	27442	230	11
301	SN-CTE-CHRTH-0116	1735674	79850	668	33
302	SN-CTE-GUEREO-0230	2025658	160	1
303	SN-CTE-GUEREO-0445	1610642	12760	107
304	SN-CTE-GUEREO-0472	1452628	6248	52	9
305	SN-CTE-GUEREO-0481	1280240	230162	1926	49
306	SN-CTE-GUEREO-0482	1545008	53330	446	33
307	SN-CTE-GUEREO-0506	1735850	97194	813	43
308	SN-DKi-32-001	3864424	26072	218
309	SN-DKi-32-005	4693204	262116	2194	30
310	SN-DKi33	2263030	77722	651	8
311	SN-DKR-DIAM-2550	3342376	133194	1115	19
312	SN-EPMB-0160	2532452	1224770	10251
313	SN-EPMB-0162	1895864	389368	3259	18
314	SN-EPMB-0167	3483416	12150	102	5
315	SN-EPMB-0248	3126076	173194	1450
316	SN-IR1-0025733	1463506	2510	21	10
317	SN-IR1-0028630	2499490	704476	5896	39
318	SN-IR2-0016625	2411180	313634	2625	46
319	SN-IR2-0016944	512510	443346	3711	7
320	SN-IR2-0017239	3370458	22334	187	9
321	SN-IR2-0017383	2927990	88200	738	22
322	SN-IR2-0017747	2395566	383934	3213
323	SN-IRLPC-002276	460234	388794	3254	6
324	SN-MBO-20-1130	1992176	2502	21	4
325	SN-MBO-21-2292	2914604	413394	3460	45
326	SN-MBO-21-2398	1158044	530906	4443	9
327	SN-MBO-21-2406	4306046	288820	2417	39
328	SN-MBO-21-2612	1746300	37772	316	9
329	SN-MBO-21-2645B	2536616	75644	633	34
330	SN-MBO-21-2670	2460466	149190	1249	18
331	SN-MBO-21-2673	3944654	45890	384
332	SN-RUF-21-5856	3200046	20618	173	8
333	SN-RUF-21-5884	2670694	56020	469
334	SN-RUF-21-5894	2356836	6146	51	7
335	SN-RUF-21-5951	2490148	54490	456
336	SN-RUF-21-5953	2405782	2636	22	2
337	SN-SAN-20-1469	1635974	546818	4577	9
338	SN-SAN-20-1512	4178184	80808	676
339	SN-TH-CTE-BM-0295	1999634	4576	38	6
340	SN-TH-CTE-BM-0355	1341176	12584	105	21
341	SN-TH-CTE-BM-0390	1048984	4708	39	6
342	SN-THI-20-1376	1794148	296	2	1
343	SN-THI-21-1093	2812034	295482	2473	24
344	SN-THI-21-1100	2675852	97096	813	39
345	SN-THI-21-1127	2809954	89238	747	43
346	SN-THI-21-1221	1451350	16576	139	26
347	SN-THI-21-1568	3058372	80318	672
348	SN-THI-JOA-0384	2613748	34168	286	6
349	SN-THI-KHO-676	1973580	13204	111	33
350	SN-THI-POP-5561	1879580	14608	122	17
351	SN-THI-POP-6394	2678876	352432	2950	32
352	SN-THI-POP-6430	3234806	41954	351	4
353	SN-THI-POP-6458	1518900	3278	27
354	SN-THI-POP-6468	1916950	24326	204	41
355	SN-THI-POP-6565	3111218	65164	545	8
356	SN-THI-POP-AIBD-6560	2658850	21730	182	7
357	SN-THI-POP-AIBD-6562	2397438	7894	66	1
358	SN-THI-THD-0297	2674200	131230	1098	9
359	SN-THI-THD-0300	1653126	36038	302	47
360	SN-THI-TIV-3188	2376706	67982	569
361	SN-THI-TIV-3244	3246562	477182	3994
362	SN-THI-TIV-3275	2011070	414854	3472	7
363	SN-THI-TIV-3304	4316680	78196	654	29
364	SN-THI-TIV-3308	2036494	4726	40	11
365	SN-THI-TIV-3315	1633688	2900	24	10
366	SN-THI-TIV-3345	1480728	12136	102	12
367	SN-THI-TIV-3353	1731184	34072	285	34
368	SN-THI-TIV-3370	1616838	106	1
369	SN-THI-TIV-3378	876948	8334	70	3
370	SN-THI-TIV-3381	563614	15306	128	4
371	SN-THI-TIV-3416	2146968	8354	70	13
372	SN-THI-TIV-3822	2365504	18228	153	5
373	SN-THI-TIV-3824	2767666	26570	222
374	SN-THI-TIV-3836	2421880	10812	90	6
375	SN-THI-TIV-3844	2883404	144964	1213	11
376	SN-THI-TIV-3865	2284800	16114	135	3
377	SN-THI-TIV-3884	3627370	121620	1018
378	SN-THI-TIV-3885	3345624	53666	449
379	SN-IR2-0014354	254768	132058	1105	12
